# Supplementary material for: The effector-triggered immunity landscape of tomato against Pseudomonas syringae
Source: Nat Commun. 2024 Jun 14;15:5102. doi: 10.1038/s41467-024-49425-4 (PMC11178782; doi:10.1038/s41467-024-49425-4)
Supplement: Supplementary file 4 — Supplementary Data 1 [file 41467_2024_49425_MOESM4_ESM.xlsx]

## Sheet: Sheet1
Effector	Photo Fig. S1	Average	Replicates
AvrB1a	Exp 25	107.534	111.574	103.493
AvrB1b	Exp 18	89.8491	100.239	79.4588
AvrB2a	Exp 25	107.15	106.682	107.618
AvrB2b	Exp 25	114.256	122.874	105.637
AvrB2c	Exp 3	97.8727	96.7087	99.0368
AvrB2e	Exp 25	104.666	106.652	102.68
AvrB2f	Exp 18	97.3491	105.857	88.8409
AvrB2g	Exp 25	104.706	114.307	95.1041
AvrE1a	Exp 8	108.679	103.435	113.923
AvrE1aa	Exp 9	99.3933	87.1858	111.601
AvrE1b	Exp 9	104.755	100.405	109.104
AvrE1c	Exp 9	105.237	98.8425	111.631
AvrE1e	Exp 8	107.543	97.363	117.723
AvrE1f	Exp 8	103.233	104.45	102.015
AvrE1g	Exp 8	105.682	104.061	107.303
AvrE1h	Exp 8	110.073	104.143	116.003
AvrE1i	Exp 9	101.682	97.7746	107.296	99.9764
AvrE1j	Exp 8	104.684	99.0273	110.342
AvrE1k	Exp 8	108.623	101.212	116.034
AvrE1l	Exp 9	102.543	98.179	106.907
AvrE1m	Exp 9	102.615	94.6891	110.541
AvrE1n	Exp 9	101.148	91.5744	110.722
AvrE1o	Exp 10	89.8663	110.072	69.6603
AvrE1p	Exp 9	101.993	96.1475	107.838
AvrE1q	Exp 10	121.663	89.8128	153.514
AvrE1s	Exp 8	106.738	96.8558	116.621
AvrE1x	Exp 10	94.3614	89.6603	99.0625
AvrE1y	Exp 10	113.526	104.037	123.015
AvrE1z	Exp 10	128.899	108.995	148.804
AvrPto1b	Exp 30	131.856	169.205	94.5065
AvrPto1c	Exp 29	95.8701	103.073	88.6676
AvrPto1d	Exp 29	80.4233	79.7313	81.1154
AvrPto1e	Exp 29	83.6317	73.4107	93.8527
AvrPto1f	Exp 29	90.2176	88.1022	92.3329
AvrPto1g	Exp 57	99.831	98.1452	101.517
AvrPto1h	Exp 29	98.0918	99.1895	96.9941
AvrPto1i	Exp 29	91.3654	92.7208	90.01
AvrPto1j	Exp 57	97.471	95.3952	99.5468
AvrPto1k	Exp 29	89.5073	84.1154	94.8991
AvrPto1m	Exp 29	93.3114	91.3815	95.2413
AvrPto1n	Exp 58	97.4212	97.4216	97.4207
AvrRpm1a	Exp 42	91.7446	93.0061	90.4831
AvrRpm1d	Exp 42	96.6181	98.5594	94.6768
AvrRpm1e	Exp 42	99.0104	97.8859	100.135
AvrRpm1f	Exp 43	100.036	97.8158	102.257
AvrRpm1g	Exp 55	94.2956	89.1482	99.4431
AvrRpm1h	Exp 42	97.302	96.9966	97.6074
AvrRpm1i	Exp 43	89.1336	97.928	80.3393
AvrRpt2a	Exp 55	92.646	90.0294	95.2627
AvrRpt2b	Exp 55	99.9078	97.5581	102.257
AvrRpt2c	Exp 55	96.7077	92.5721	100.843
HopA1a	Exp 30	125.445	155.975	94.9147
HopA1b	Exp 30	104.219	106.661	101.776
HopA1c	Exp 30	136.754	160.278	113.231
HopA1d	Exp 30	104.944	107.682	102.206
HopA1f	Exp 27	109.668	103.059	116.277
HopA1g	Exp 27	93.4043	140.337	46.4718
HopA1i	Exp 27	103.339	129.762	76.9162
HopA1j	Exp 27	98.2987	110.96	85.6372
HopA1k	Exp 27	95.995	108.352	83.6379
HopA1l	Exp 30	120.161	136.137	104.186
HopAA1a	Exp 39	97.9075	101.151	94.6639
HopAA1b	Exp 39	100.517	98.1206	102.913
HopAA1c	Exp 39	97.3164	90.601	104.032
HopAA1d	Exp 39	96.1201	88.4584	103.782
HopAA1e	Exp 39	101.312	99.2447	103.38
HopAA1f	Exp 40	93.6529	94.8883	92.4176
HopAA1g	Exp 40	96.0619	96.0502	96.0736
HopAA1i	Exp 40	19.5715	28.0959	11.0472
HopAA1j	Exp 40	102.717	99.9624	105.472
HopAA1k	Exp 40	100.701	94.9702	106.432
HopAA1l	Exp 44	95.5129	95.4493	95.5765
HopAA1m	Exp 39	101.286	95.8461	106.726
HopAA1n	Exp 44	95.5945	94.7121	96.4769
HopAA1o	Exp 40	93.278	96.2339	90.3221
HopAA1p	Exp 44	98.1845	98.0122	98.3567
HopAA1q	Exp 39	4.03165	22.9736	-22.0302	11.1516
HopAA1r	Exp 44	92.5201	96.9134	88.1268
HopAA1s	Exp 40	89.7838	93.2213	86.3463
HopAA1t	Exp 5	-29.5806	26.2236	-55.9321	-111.835	23.2208
HopAA1v	Exp 44	95.5105	95.9768	95.0441
HopAB1a	Exp 45	119.56	107.25	131.869
HopAB1aa	Exp 46	99.4648	107.225	91.7045
HopAB1ab	Exp 46	-12.0491	16.906	-41.0042
HopAB1d	Exp 45	120.217	107.077	133.357
HopAB1e	Exp 46	99.5777	104.308	94.8474
HopAB1g	Exp 45	120.266	112.045	128.486
HopAB1i	Exp 43	97.6456	90.6378	104.654
HopAB1j	Exp 45	21.8978	30.9319	3.17059	2.76223	37.8768	28.3513	28.2942
HopAB1k	Exp 46	97.2339	106.434	88.0342
HopAB1l	Exp 46	97.4012	95.1653	99.6372
HopAB1n	Control	0	0
HopAB1o	Exp 45	119.451	111.266	127.636
HopAB1p	Exp 45	24.1285	28.0819	20.1752
HopAB1q	Exp 46	22.9759	25.6749	20.2769
HopAB1r	Exp 45	26.4657	25.4866	27.4447
HopAB1s	Exp 45	117.485	106.23	128.741
HopAB1u	Exp 46	100.562	103.582	97.5414
HopAB1v	Exp 55	21.5332	18.2423	24.8241
HopAB1w	Exp 55	99.5847	97.6816	101.488
HopAD1a	Exp 18	83.0574	110.997	55.1174
HopAF1a	Exp 5	111.023	121.687	94.0732	129.815	98.5173
HopAF1b	Exp 38	105.334	108.11	102.557
HopAF1d	Exp 38	100.219	102.267	98.1713
HopAF1e	Exp 38	103.374	102.3	104.448
HopAF1f	Exp 38	105.47	104.571	106.37
HopAF1g	Exp 55	96.8358	93.7036	99.968
HopAF1h	Exp 38	102.446	105.183	99.7083
HopAF1i	Exp 59	114.894	117.295	112.494
HopAF1j	Exp 38	100.929	103.558	98.3003
HopAF1k	Exp 38	102.872	105.949	99.7949
HopAF1l	Exp 38	104.585	105.709	103.46
HopAF1n	Exp 5	104.194	122.157	106.176	98.2522	90.1899
HopAG1c	Exp 21	138.473	168.831	108.114
HopAG1d	Exp 21	127.8	94.5897	161.011
HopAG1g	Exp 21	114.622	48.3389	180.906
HopAG1l	Exp 21	65.3758	42.018	88.7336
HopAG1m	Exp 21	97.8785	99.019	96.7379
HopAH1aa	Exp 44	94.8704	92.7146	97.3038	94.593
HopAH1b	Exp 1	97.6091	90.6404	97.8177	104.369
HopAH1c	Exp 1	99.1755	100.143	97.232	100.151
HopAH1e	Exp 1	95.4574	93.2079	99.1047	94.0595
HopAH1h	Exp 1	102.873	107.835	99.7828	101.001
HopAH1k	Exp 1	101.29	103.209	100.902	99.7597
HopAH1q	Exp 1	98.5102	98.7841	94.9258	101.821
HopAI1a	Exp 50	96.6209	83.4209	109.821
HopAI1b	Exp 51	86.5027	90.3774	82.628
HopAI1e	Exp 53	99.6972	105.445	93.9498
HopAI1g	Exp 37	102.184	100	104.368
HopAI1i	Exp 53	96.4956	99.1847	93.8066
HopAI1k	Exp 51	98.1202	88.0377	108.203
HopAI1m	Exp 37	116.049	132.019	100.08
HopAI1o	Exp 35	96.0787	96.1848	95.9725
HopAM1a	Exp 6	118.825	101.834	135.817
HopAM1b	Exp 60	97.5055	90.9003	104.111
HopAM1d	Exp 6	83.4214	48.9095	117.933
HopAQ1a	Exp 37	104.191	88.2961	127.302	96.9743
HopAR1a	Exp 49	12.2456	9.61212	14.879
HopAR1b	Exp 49	1.45445	6.75798	-3.84909
HopAR1c	Exp 49	21.5679	22.3419	20.7939
HopAR1d	Exp 49	83.7001	81.7655	85.6347
HopAR1e	Exp 49	24.0764	19.1461	29.0067
HopAR1f	Exp 49	92.6763	88.1201	97.2326
HopAR1g	Exp 49	25.1209	27.2222	23.0195
HopAR1h	Exp 49	5.66541	-17.5709	28.9017
HopAS1f	Exp 58	98.6469	97.5644	99.7293
HopAT1a	Exp 35	98.8264	98.6342	99.0187
HopAT1b	Exp 3	92.0573	86.3491	97.7655
HopAT1c	Exp 37	108.54	110.711	106.368
HopAT1d	Exp 35	98.2231	97.5023	98.9438
HopAT1e	Exp 35	95.4984	89.5429	101.454
HopAT1h	Exp 35	99.5956	99.9732	99.218
HopAU1a	Exp 11	82.1973	85.7041	78.6906
HopAU1b	Exp 11	93.7042	103.238	84.1706
HopAW1a	Exp 3	93.9285	97.2082	90.6487
HopAX1a	Exp 6	117.275	114.859	119.692
HopAX1f	Exp 6	87.2279	104.355	70.1005
HopAZ1a	Exp 12	120.86	110.549	131.171
HopAZ1c	Exp 12	122.337	114.974	129.699
HopAZ1d	Exp 13	91.0128	75.5264	106.499
HopAZ1e	Exp 13	60.077	41.9064	78.2477
HopAZ1h	Exp 13	91.4645	91.1608	91.7681
HopAZ1i	Exp 12	123.639	111.829	135.45
HopAZ1n	Exp 13	97.4465	86.5744	108.319
HopAZ1p	Exp 13	102.684	93.0453	112.323
HopAZ1s	Exp 13	75.9828	76.1838	75.7818
HopB1a	Exp 60	90.7695	100.206	81.3333
HopB1b	Exp 14	93.2402	92.6733	93.8072
HopB1c	Exp 31	106.718	109.821	103.614
HopB1d	Exp 14	102.055	89.507	114.604
HopB1e	Exp 31	109.406	107.8	111.012
HopB2ab	Exp 4	98.9527	85.7692	112.136
HopB2e	Exp 31	102.417	114.397	92.3836	104.067	98.8188
HopB2m	Exp 36	98.7787	98.7986	98.7588
HopB2x	Exp 44	93.9849	96.2477	91.7221
HopB4a	Exp 31	105.692	109.491	114.305	100.061	98.9086
HopBA1a	Exp 6	91.5713	126.12	69.027	79.5666
HopBC1a	Exp 30	11.8041	28.1091	38.3128	-31.0097
HopBC1b	Exp 7	-62.4485	-77.4406	-189.435	-13.6633	30.7453
HopBD1a	Exp 18	82.3988	95.823	68.9747
HopBD1b	Exp 18	94.1719	106.105	82.2387
HopBD1c	Exp 18	80.3237	92.6989	67.9485
HopBD1d	Exp 25	102.467	110.075	94.8452	109.501	95.4472
HopBD1e	Exp 36	99.9186	98.8061	101.031
HopBD1f	Exp 18	87.0337	105.519	68.5479
HopBD1g	Exp 27	91.8921	132.438	51.3457
HopBD1j	Exp 27	93.7383	136.472	51.0042
HopBF1a	Exp 37	11.8774	25.045	32.7504	-22.1633
HopBF1b	Exp 31	9.44597	32.1872	23.6657	28.0003	-46.0693
HopBF1c	Exp 37	-29.2613	-67.6996	-32.62	12.5356
HopBG1a	Exp 26	99.1757	99.8638	98.4876
HopBH1a	Exp 60	95.9502	99.274	92.6263
HopBH1b	Exp 31	93.8917	96.0755	91.708
HopBH1d	Exp 31	105.568	106.807	104.33
HopBI1a	Exp 6	99.8013	82.6224	116.98
HopBI1b	Exp 60	89.525	86.5956	92.4545
HopBJ1a	Exp 48	-6.97123	6.22382	-39.9817	33.9107	-28.0377
HopBJ1b	Exp 47	-3.14093	25.9707	-89.7127	10.4543	-18.6194	38.3672	14.6943
HopBL1a	Exp 15	90.9334	82.3373	99.5295
HopBL1b	Exp 15	101.191	96.3463	106.036
HopBM1a	Exp 15	70.4809	36.8996	47.4541	89.1889	108.381
HopBM1b	Exp 15	86.602	72.119	73.3639	89.0827	111.843
HopBN1a	Exp 10	102.493	94.0628	110.924
HopBN1b	Exp 10	144.421	126.403	162.44
HopBN1c	Exp 10	141.003	124.996	157.009
HopBN1d	Exp 11	93.2699	83.916	102.624
HopBN1e	Exp 11	94.4571	89.8568	99.0573
HopBN1f	Exp 11	65.7336	68.0582	63.409
HopBN1g	Exp 11	76.7898	79.2177	74.3619
HopBN1h	Exp 11	64.527	81.2957	47.7583
HopBO1a	Exp 56	94.514	89.6521	99.376
HopBO1b	Exp 56	99.7339	95.3421	104.126
HopBO1c	Exp 56	98.143	84.0815	112.205
HopBO1d	Exp 56	92.7416	91.6177	93.8655
HopBP1a	Exp 52	109.631	111.636	107.625
HopBP1b	Exp 51	101.383	100.415	102.351
HopBP1c	Exp 52	108.497	116.917	100.076
HopBP1e	Exp 31	111.814	110.494	113.133
HopBP1f	Exp 52	101.285	112.533	90.0358
HopBP1g	Exp 51	97.716	96.8753	98.5568
HopBR1a	Exp 32	99.2706	92.6519	105.889
HopC1a	Exp 14	106.774	96.5935	116.955
HopC1b	Exp 14	107.816	97.3378	118.294
HopC1c	Exp 14	106.832	93.1199	120.545
HopC1d	Exp 14	83.3778	86.8598	79.8958
HopC1e	Exp 15	97.1982	82.6236	111.773
HopD1a	Exp 56	92.645	99.0714	86.2185
HopD1b	Exp 54	101.828	105.207	98.4488
HopD1c	Exp 55	99.7176	96.3562	103.079
HopD1d	Exp 56	97.7129	91.1123	104.314
HopD1e	Exp 57	94.1555	102.55	85.7609
HopD1f	Exp 54	100.982	102.31	99.6542
HopD1g	Exp 56	98.5476	96.426	100.669
HopD1h	Exp 54	90.1292	89.0971	91.1614
HopD1k	Exp 54	95.6768	96.0804	95.2733
HopD2a	Exp 57	101.743	102.231	101.255
HopD2b	Exp 57	99.2708	98.6514	99.8902
HopD2c	Exp 57	91.5897	101.677	81.5028
HopD2d	Exp 57	92.1267	101.514	82.7393
HopD2e	Exp 54	85.5522	76.3064	94.798
HopD2g	Exp 54	92.663	88.961	96.365
HopD2h	Exp 54	103.249	99.4056	107.093
HopE1a	Exp 7	111.998	109.325	114.672
HopE1c	Exp 7	102.923	113.819	92.0256
HopF1a	Exp 23	101.606	100.227	102.985
HopF1b	Exp 26	98.05	92.1827	103.917
HopF1c	Exp 23	102.052	97.0437	107.06
HopF1d	Exp 23	105.447	103.813	107.082
HopF1e	Exp 23	102.134	98.5765	105.691
HopF1f	Exp 34	85.4653	87.3335	83.5972
HopF1g	Exp 24	102.31	96.4894	108.132
HopF1h	Exp 26	103.442	97.7567	109.128
HopF1i	Exp 23	100.734	101.573	99.8941
HopF1j	Exp 24	109.375	91.7665	126.984
HopF1k	Exp 33	100.04	107.627	92.4522
HopF1l	Exp 26	107.605	101.413	113.796
HopF1m	Exp 23	106.08	100.885	111.276
HopF1n	Exp 34	95.3916	100.156	90.6274
HopF1o	Exp 34	72.5798	98.7656	46.3941
HopF1p	Exp 23	98.2141	96.0641	100.364
HopF1q	Exp 23	104.059	104.157	103.96
HopF1r	Exp 26	95.8267	92.3156	99.3379
HopF1s	Exp 26	94.174	85.3564	102.992
HopF1t	Exp 34	96.6712	92.8997	100.443
HopF1v	Exp 32	102.921	100.658	105.183
HopF3a	Exp 26	99.6108	100.487	98.7341
HopF3c	Exp 26	95.9914	102.611	89.3717
HopF4a	Exp 42	93.5385	90.9517	96.1253
HopG1a	Exp 4	97.4567	88.9935	105.92
HopG1b	Exp 4	98.9676	88.4855	109.45
HopG1c	Exp 4	105.957	98.3752	113.538
HopG1g	Exp 5	108.283	109.696	106.869
HopH1a	Exp 60	83.2263	89.748	76.7047
HopH1c	Exp 57	97.3087	99.6298	94.9876
HopH1d	Exp 15	87.2047	92.6515	81.7578
HopH1e	Exp 15	102.658	93.8373	111.479
HopI1a	Exp 50	94.1633	93.0847	95.2418
HopI1b	Exp 50	103.184	91.1987	115.169
HopI1c	Exp 56	100.972	97.1844	104.759
HopI1d	Exp 50	94.6644	77.3626	111.966
HopI1e	Exp 60	93.169	99.5538	86.7842
HopI1f	Exp 47	103.995	97.0163	110.974
HopI1g	Exp 50	98.8781	94.2407	103.516
HopI1h	Exp 47	102.882	99.6687	106.094
HopI1i	Exp 58	99.4151	99.2939	99.5362
HopI1j	Exp 47	105.529	91.4816	119.576
HopI1k	Exp 58	85.4712	78.8225	92.1198
HopI1l	Exp 50	102.332	82.7505	121.913
HopI1m	Exp 32	97.1241	94.4103	99.838
HopI1n	Exp 50	104.241	87.5582	120.925
HopI1o	Exp 50	92.2828	86.2538	98.3118
HopI1p	Exp 35	98.0825	97.8694	98.2955
HopI1s	Exp 58	86.4829	78.1944	94.7714
HopK1a	Exp 43	90.1488	75.8927	97.7166	96.8372
HopK1b	Exp 43	98.3541	87.485	101.497	106.08
HopK1c	Exp 44	97.6106	94.8952	97.8206	100.116
HopK1d	Exp 43	88.6598	75.7793	100.061	90.1397
HopK1e	Exp 43	93.5443	91.1973	97.7363	91.6995
HopL1a	Exp 11	77.5206	83.2726	71.7686
HopM1ab	Exp 61	115.619	108.581	122.656
HopM1ad	Exp 61	109.77	100.046	119.495
HopM1af	Exp 28	92.0914	113.832	70.3509
HopM1b	Exp 33	92.3985	91.842	92.955
HopM1d	Exp 20	102.857	99.0246	106.69
HopM1f	Exp 61	108.519	97.5332	119.504
HopM1g	Exp 34	95.4332	97.1725	93.6939
HopM1h	Exp 61	104.401	93.8836	114.918
HopM1j	Exp 35	98.4477	100.921	95.9741
HopM1n	Exp 61	105.745	100.644	110.846
HopM1r	Exp 61	108.018	102.745	113.291
HopM1t	Exp 33	97.4262	101.027	93.8255
HopM1v	Exp 20	93.8381	95.7807	91.8954
HopM1x	Exp 34	98.7985	95.5261	102.071
HopM1y	Exp 33	92.4967	88.3236	96.6698
HopN1a	Exp 28	116.553	123.889	109.218
HopN1b	Exp 32	101.824	101.27	102.379
HopO1a	Exp 19	91.7218	99.786	83.6576
HopO1b	Exp 19	89.4314	89.6539	89.2089
HopO1c	Exp 19	93.6106	95.7213	91.4998
HopO1d	Exp 20	91.2039	90.133	92.2749
HopO1e	Exp 32	99.6298	97.7562	101.504
HopO1f	Exp 19	91.4385	84.8253	98.0518
HopO1g	Exp 20	94.1507	89.8845	98.4169
HopO1h	Exp 60	89.1668	86.6253	91.7082
HopO2a	Exp 19	98.6468	96.4826	91.5142	109.702	96.8882
HopO2b	Exp 19	92.5551	88.5503	96.56
HopO2d	Exp 19	100.679	109.73	91.6274
HopO2e	Exp 19	86.2586	79.9027	92.6145
HopQ1a	Exp 14	104.224	89.2391	119.209
HopQ1b	Exp 14	96.5791	88.6608	104.498
HopQ1d	Exp 15	99.2749	81.5342	117.016
HopR1a	Exp 12	114.37	97.8316	130.908
HopR1b	Exp 12	105.22	69.1686	141.271
HopR1c	Exp 12	117.061	87.8151	146.308
HopR1e	Exp 13	91.7561	67.4009	116.111
HopR1f	Exp 12	129.505	116.366	142.643
HopR1g	Exp 12	129.437	107.829	151.045
HopR1h	Exp 13	83.4531	66.2826	100.624
HopS2b	Exp 33	102.76	103.819	101.701
HopS2c	Exp 33	85.4637	65.7586	105.169
HopS2d	Exp 33	101.856	110.696	93.016
HopS2e	Exp 47	105.224	94.4261	116.021
HopS2f	Exp 33	100.246	110.363	90.1277
HopT1a	Exp 6	100.228	77.7718	122.684
HopT1b	Exp 6	106.864	88.2354	125.492
HopT1c	Exp 32	102.683	100.872	104.495
HopT1d	Exp 60	100.687	99.577	101.798
HopT1e	Exp 32	102.594	100.497	104.692
HopU1a	Exp 47	95.8452	92.3734	99.3171
HopV1a	Exp 32	101.889	100.869	102.909
HopV1b	Exp 53	96.295	97.8065	94.7835
HopV1d	Exp 28	122.697	135.667	109.727
HopV1g	Exp 28	135.545	142.427	128.663
HopV1i	Exp 53	94.386	99.8023	88.9698
HopV1j	Exp 35	98.9017	98.6752	99.1281
HopV1k	Exp 22	142.967	64.567	221.367
HopV1n	Exp 28	97.241	104.087	90.3946
HopV1o	Exp 22	102.017	99.3711	104.663
HopW1a	Exp 16	102.529	100.389	104.668
HopW1b	Exp 4	98.4836	89.3204	110.133	96.2607	98.2203
HopW1c	Exp 16	90.6057	87.1331	94.0783
HopW1e	Exp 16	98.6752	107.371	89.9793
HopW1f	Exp 17	94.5699	110.789	78.3507
HopW1g	Exp 17	100.639	111.659	89.6189
HopW1h	Exp 17	99.5379	114.361	84.7154
HopW1i	Exp 4	93.1189	89.5392	108.759	81.9372	92.2398
HopW1j	Exp 17	97.5316	75.0774	114.218	109.522	91.3084
HopW1l	Exp 17	81.79	108.695	54.8849
HopW1m	Exp 4	101.022	97.093	102.159	112.507	92.3275
HopW1n	Exp 16	93.4342	102.09	84.7788
HopW1p	Exp 36	101.243	103.053	99.4331
HopW1s	Exp 17	87.2307	109.336	65.125
HopW1u	Exp 17	83.328	92.3771	74.2789
HopX1b	Exp 41	101.909	102.035	101.784
HopX1c	Exp 41	100.779	99.6375	101.92
HopX1d	Exp 41	104.065	102.149	105.982
HopX1e	Exp 41	106.842	104.197	109.486
HopX1g	Exp 41	103.53	104.101	102.959
HopX1i	Exp 41	105.911	100.871	110.951
HopX1j	Exp 54	103.281	97.5805	108.981
HopY1a	Exp 2	104.897	103.886	105.908
HopY1b	Exp 2	104.831	95.3729	114.29
HopY1c	Exp 2	101.639	101.714	101.563
HopY1e	Exp 2	109.255	102.954	115.555
HopY1f	Exp 2	84.6304	72.3579	96.9028
HopY1g	Exp 2	103.068	95.948	110.189
HopY1h	Exp 2	107.989	97.0325	118.946
HopZ1a	Exp 51	101.067	100.671	101.463
HopZ1b	Exp 52	109.006	114.9	103.112
HopZ1d	Exp 52	109.734	113.315	106.154
HopZ1e	Exp 51	96.3178	92.4912	100.144
HopZ1g	Exp 51	94.2767	85.669	102.884
HopZ1h	Exp 36	99.0441	102.829	95.2595
HopZ1i	Exp 52	102.555	111.068	94.0423
HopZ1j	Exp 52	100.384	110.919	89.8481
HopZ1m	Exp 51	87.5709	82.9023	92.2395
HopZ2a	Exp 52	109.944	113.28	106.608
HopZ2b	Exp 53	101.651	106.992	96.3098
HopZ2c	Exp 53	102.223	104.842	99.6036
HopZ4a	Exp 53	98.0121	107.295	88.7293
HopZ5a	Exp 36	99.3928	102.054	96.7319
HopZ5b	Exp 36	102.081	103.035	101.128
