# Supplementary material for: The effector-triggered immunity landscape of tomato against Pseudomonas syringae
Source: Nat Commun. 2024 Jun 14;15:5102. doi: 10.1038/s41467-024-49425-4 (PMC11178782; doi:10.1038/s41467-024-49425-4)
Supplement: Supplementary file 5 — Supplementary Data 2 [file 41467_2024_49425_MOESM5_ESM.xlsx]

## Sheet: Sheet1
	Solanum arcanum		Solanum pimpinelifolium
Name (v2)	Photo Fig. S5	Disease score	Photo Fig. S6	Disease score
AvrB1a	Exp 5	102.228	Exp 14	86.7668
AvrB1b	Exp 22	97.4732	Exp 13	112.645
AvrB2a	Exp 5	113.411	Exp 32	111.911
AvrB2b	Exp 5	111.568	Exp 4	95.5801
AvrB2c	Exp 5	107.845	Exp 14	89.2063
AvrB2e	Exp 5	80.4621	Exp 32	105.004
AvrB2f	Exp 42	131.536	Exp 15	115.611
AvrB2g	Exp 5	93.0087	Exp 32	116.065
AvrE1a	Exp 7	86.5184	Exp 9	89.7895
AvrE1aa	Exp 42	104.405	Exp 18	126.888
AvrE1b	Exp 42	110.102	Exp 18	123.429
AvrE1c	Exp 42	128.901	Exp 18	111.336
AvrE1e	Exp 7	113.703	Exp 28	97.2437
AvrE1f	Exp 6	93.9129	Exp 9	96.0822
AvrE1g	Exp 7	143.637	Exp 28	159.338
AvrE1h	Exp 7	114.445	Exp 28	160.645
AvrE1i	Exp 8	111.055	Exp 28	125.285
AvrE1j	Exp 7	110.978	Exp 9	96.4131
AvrE1k	Exp 7	111.291	Exp 28	156.779
AvrE1l	Exp 42	123.619	Exp 18	109.985
AvrE1m	Exp 41	110.569	Exp 18	65.5771
AvrE1n	Exp 41	114.877	Exp 18	69.5004
AvrE1o	Exp 41	109.694	Exp 18	76.0245
AvrE1p	Exp 7	125.038	Exp 9	91.927
AvrE1q	Exp 41	114.201	Exp 18	91.0063
AvrE1s	Exp 7	118.03	Exp 28	172.882
AvrE1x	Exp 41	88.4744	Exp 18	68.4581
AvrE1y	Exp 41	88.2413	Exp 18	75.0836
AvrE1z	Exp 41	109.679	Exp 18	97.8409
AvrPto1b	Exp 2	98.7908	Exp 21	92.4968
AvrPto1c	Exp 2	88.4772	Exp 21	95.6145
AvrPto1d	Exp 28	154.155	Exp 34	105.357
AvrPto1e	Exp 28	117.542	Exp 34	94.5048
AvrPto1f	Exp 28	121.818	Exp 34	105.603
AvrPto1g	Exp 41	121.373	Exp 21	108.612
AvrPto1h	Exp 2	91.5227	Exp 34	93.3231
AvrPto1i	Exp 2	91.9564	Exp 34	97.0028
AvrPto1j	Exp 41	116.987	Exp 21	89.7692
AvrPto1k	Exp 28	128.664	Exp 34	81.0006
AvrPto1m	Exp 28	159.008	Exp 34	98.5624
AvrPto1n	Exp 37	92.8252	Exp 24	133.844
AvrRpm1a	Exp 16	91.4865	Exp11	61.8929
AvrRpm1d	Exp 16	95.6208	Exp11	70.6456
AvrRpm1e	Exp 16	99.8752	Exp11	85.0058
AvrRpm1f	Exp 16	85.7417	Exp 14	92.0442
AvrRpm1g	Exp 41	116.551	Exp 24	106.238
AvrRpm1h	Exp 16	94.7797	Exp11	101.648
AvrRpm1i	Exp 16	95.8409	Exp 14	85.6363
AvrRpt2a	Exp 41	115.588	Exp 24	96.5369
AvrRpt2b	Exp 41	105.027	Exp 24	114.23
AvrRpt2c	Exp 41	96.2126	Exp 24	110.344
HopA1a	Exp 9	128.569	Exp 13	106.058
HopA1b	Exp 37	92.47	Exp 13	119.365
HopA1c	Exp 9	96.0726	Exp 13	99.6234
HopA1d	Exp 38	120.731	Exp 17	98.9699
HopA1f	Exp 9	74.9377	Exp 17	114.275
HopA1g	Exp 9	55.938	Exp 17	108.162
HopA1i	Exp 9	87.8876	Exp 17	102.034
HopA1j	Exp 9	111.915	Exp 17	116.378
HopA1k	Exp 9	132.334	Exp 17	114.129
HopA1l	Exp 37	89.7029	Exp 13	87.5546
HopAA1a	Exp 26	102.471	Exp 32	109.295
HopAA1b	Exp 26	104.216	Exp 32	108.262
HopAA1c	Exp 23	57.4862	Exp 30	134.96
HopAA1d	Exp 23	103.948	Exp 30	89.6019
HopAA1e	Exp 26	73.4317	Exp 30	138.885
HopAA1f	Exp 23	131.252	Exp 30	138.45
HopAA1g	Exp 23	113.83	Exp 30	134.126
HopAA1i	Exp 25	99.3624	Exp 18	69.6256
HopAA1j	Exp 40	104.313	Exp 18	74.1364
HopAA1k	Exp 23	128.738	Exp 30	147.821
HopAA1l	Exp 40	108.18	Exp 18	68.5342
HopAA1m	Exp 26	89.7017	Exp 32	83.1993
HopAA1n	Exp 40	79.0806	Exp 18	74.0986
HopAA1o	Exp 23	113.401	Exp 30	126.222
HopAA1p	Exp 40	98.0083	Exp 18	94.8635
HopAA1q	Exp 23	99.9109	Exp 30	71.9026
HopAA1r	Exp 40	104.656	Exp 18	92.4981
HopAA1s	Exp 19	159.046	Exp 1	55.3642
HopAA1t	Exp 26	101.204	Exp 32	92.0631
HopAA1v	Exp 20	49.327	Exp 21	84.7218
HopAB1a	Exp 15	108.355	Exp 32	106.738
HopAB1aa	Exp 20	16.5223	Exp 36	96.5545
HopAB1ab	Exp 20	-77.4262	Exp 25	22.556
HopAB1d	Exp 15	23.404	Exp 32	72.5169
HopAB1e	Exp 3	93.5183	Exp 32	108.244
HopAB1g	Exp 15	27.8591	Exp 21	110.38
HopAB1i	Exp 15	85.3211	Exp 21	102.645
HopAB1j	Exp 15	0	Exp 21	-29.413
HopAB1k	Exp 20	59.0383	Exp 36	105.28
HopAB1l	Exp 20	141.873	Exp 23	84.3642
HopAB1n	Control	0	Control	0
HopAB1o	Exp 15	81.2136	Exp 32	107.577
HopAB1p	Exp 15	7.05246	Exp 25	-87.8996
HopAB1q	Exp 20	-30.5832	Exp 25	-4.46437
HopAB1r	Exp 15	23.9013	Exp 21	27.315
HopAB1s	Exp 15	91.4482	Exp 21	90.6128
HopAB1u	Exp 20	67.0592	Exp 23	103.673
HopAB1v	Exp 20	-165.826	Exp 25	77.3395
HopAB1w	Exp 20	75.2367	Exp 23	84.2718
HopAD1a	Exp 36	121.491	Exp 5	108.314
HopAF1a	Exp31	108.711	Exp 22	86.64
HopAF1b	Exp 24	93.7969	Exp 22	134.77
HopAF1d	Exp31	106.341	Exp 22	147.544
HopAF1e	Exp32	103.985	Exp 22	137.783
HopAF1f	Exp32	104.394	Exp 22	96.6019
HopAF1g	Exp 11	74.9029	Exp 35	96.4708
HopAF1h	Exp 24	74.8039	Exp 22	70.3372
HopAF1i	Exp 11	82.5502	Exp 35	99.9021
HopAF1j	Exp31	106.217	Exp 22	80.0994
HopAF1k	Exp32	95.6526	Exp 22	67.2361
HopAF1l	Exp32	95.5997	Exp 22	126.716
HopAF1n	Exp 35	70.6595	Exp 24	123.645
HopAG1c	Exp 35	90.3714	Exp 24	118.326
HopAG1d	Exp 35	81.5683	Exp 24	139.219
HopAG1g	Exp 35	90.5705	Exp 24	115.124
HopAG1l	Exp 35	88.1643	Exp 24	122.605
HopAG1m	Exp 35	93.197	Exp 24	120.861
HopAH1aa	Exp 11	57.4768	Exp 33	80.6771
HopAH1b	Exp 4	98.9755	Exp 3	115.094
HopAH1c	Exp 4	100.609	Exp 3	142.67
HopAH1e	Exp 4	88.6963	Exp 3	141.396
HopAH1h	Exp 4	99.9604	Exp 16	104.035
HopAH1k	Exp 4	94.5566	Exp 16	107.079
HopAH1q	Exp 4	64.4449	Exp 16	109.347
HopAI1a	Exp 28	56.2251	Exp 34	102.089
HopAI1b	Exp 28	110.768	Exp 34	107.606
HopAI1e	Exp 11	108.214	Exp 33	73.9913
HopAI1g	Exp 28	136.211	Exp 34	103.988
HopAI1i	Exp 11	62.1516	Exp 33	108.07
HopAI1k	Exp 28	161.844	Exp 34	100.413
HopAI1m	Exp 28	99.2906	Exp 34	78.708
HopAI1o	Exp 11	80.5551	Exp 33	63.5412
HopAM1a	Exp 25	82.2637	Exp 5	99.6861
HopAM1b	Exp 25	92.9795	Exp 5	89.5896
HopAM1d	Exp 25	105.799	Exp 5	59.0147
HopAQ1a	Exp 5	108.003	Exp 4	91.2104
HopAR1a	Exp 3	87.1073	Exp 14	103.81
HopAR1b	Exp 3	87.845	Exp 14	97.9593
HopAR1c	Exp 3	83.3998	Exp 14	95.488
HopAR1d	Exp 3	86.4286	Exp 3	100.689
HopAR1e	Exp 3	76.9542	Exp 5	127.865
HopAR1f	Exp 3	97.2141	Exp 3	67.1817
HopAR1g	Exp 3	95.9112	Exp 14	99.315
HopAR1h	Exp 3	93.6441	Exp 3	138.799
HopAS1f	Exp 40	102.408	Exp 19	99.0396
HopAT1a	Exp 40	110.499	Exp 19	92.9417
HopAT1b	Exp 4	93.072	Exp 3	156.717
HopAT1c	Exp 4	52.3297	Exp 3	135.099
HopAT1d	Exp 40	105.693	Exp 33	88.8046
HopAT1e	Exp 27	103.324	Exp 19	83.9333
HopAT1h	Exp 27	77.8736	Exp 19	94.7805
HopAU1a	Exp 36	114.415	Exp 5	80.0454
HopAU1b	Exp 27	93.0957	Exp 19	93.9495
HopAW1a	Exp 4	100.805	Exp 3	113.529
HopAX1a	Exp 25	93.8482	Exp 12	88.0331
HopAX1f	Exp 25	97.9001	Exp 12	101.6
HopAZ1a	Exp 39	139.119	Exp 30	106.477
HopAZ1c	Exp 39	107.216	Exp 15	112.696
HopAZ1d	Exp 39	132.705	Exp 9	98.296
HopAZ1e	Exp 27	100.861	Exp 19	90.0062
HopAZ1h	Exp 39	131.579	Exp 15	105.092
HopAZ1i	Exp 39	114.33	Exp 30	96.704
HopAZ1n	Exp 27	71.9165	Exp 19	94.5817
HopAZ1p	Exp 39	73.4046	Exp 15	117.387
HopAZ1s	Exp 27	65.5355	Exp 19	87.1578
HopB1a	Exp 16	103.081	Exp 27	155.035
HopB1b	Exp 17	51.0729	Exp 26	120.98
HopB1c	Exp 27	76.2188	Exp 33	59.9804
HopB1d	Exp 16	97.4998	Exp 27	147.736
HopB1e	Exp 34	54.1228	Exp 33	81.1528
HopB2ab	Exp 18	103.76	Exp 1	71.0954
HopB2e	Exp12	89.1511	Exp 19	97.0754
HopB2m	Exp12	80.2883	Exp10	89.961
HopB2x	Exp12	93.231	Exp10	104.828
HopB4a	Exp12	100.796	Exp10	87.0044
HopBA1a	Exp 27	85.6596	Exp 9	92.6179
HopBC1a	Exp 19	15.8029	Exp 23	83.1488
HopBC1b	Exp 14	27.6168	Exp 23	62.353
HopBD1a	Exp20	86.0393	Exp 32	123.976
HopBD1b	Exp 23	83.3782	Exp 32	122.554
HopBD1c	Exp12	102.801	Exp10	102.537
HopBD1d	Exp31	81.5943	Exp 4	119.347
HopBD1e	Exp12	95.0058	Exp 19	91.6789
HopBD1f	Exp12	99.3397	Exp10	103.118
HopBD1g	Exp13	68.0649	Exp 32	109.571
HopBD1j	Exp20	95.5909	Exp 32	108.805
HopBF1a	Exp 14	29.9498	Exp 23	-90.1821
HopBF1b	Exp 14	27.4761	Exp 23	-3.14171
HopBF1c	Exp 14	28.6745	Exp 23	-78.3092
HopBG1a	Exp 37	102.332	Exp 15	92.9531
HopBH1a	Exp 25	105.719	Exp 12	96.6388
HopBH1b	Exp12	102.752	Exp10	96.9545
HopBH1d	Exp13	55.375	Exp 2	98.8269
HopBI1a	Exp 25	105.28	Exp 12	91.9808
HopBI1b	Exp 36	142.048	Exp 5	88.4487
HopBJ1a	Exp 19	-15.9677	Exp10	-108.833
HopBJ1b	Exp 14	29.8943	Exp 23	-134.996
HopBL1a	Exp 4	84.9056	Exp 3	148.107
HopBL1b	Exp 4	87.7621	Exp 3	143.755
HopBM1a	Exp 39	106.365	Exp 15	108.404
HopBM1b	Exp 39	91.4278	Exp 15	100.102
HopBN1a	Exp13	77.16	Exp 2	185.85
HopBN1b	Exp13	65.1103	Exp 2	76.3736
HopBN1c	Exp13	47.7409	Exp 2	173.099
HopBN1d	Exp13	67.2272	Exp 2	63.52
HopBN1e	Exp13	71.5123	Exp 2	171.747
HopBN1f	Exp13	51.4342	Exp 2	146.063
HopBN1g	Exp13	62.8366	Exp 16	105.855
HopBN1h	Exp13	57.1743	Exp 16	106.454
HopBO1a	Exp 16	100.748	Exp11	75.7355
HopBO1b	Exp 16	100.035	Exp11	71.9373
HopBO1c	Exp 16	87.77	Exp11	96.205
HopBO1d	Exp 16	100.144	Exp11	51.0346
HopBP1a	Exp 6	84.3614	Exp 15	114.726
HopBP1b	Exp 6	104.889	Exp 15	103.718
HopBP1c	Exp 6	80.7576	Exp 15	104.156
HopBP1e	Exp13	50.4348	Exp 16	117.265
HopBP1f	Exp 6	93.3574	Exp 15	104.687
HopBP1g	Exp 6	97.6219	Exp 15	96.016
HopBR1a	Exp13	83.1237	Exp 20	85.2952
HopC1a	Exp 3	90.9237	Exp 3	132.587
HopC1b	Exp 18	103.632	Exp 3	114.266
HopC1c	Exp 3	99.3793	Exp 3	113.125
HopC1d	Exp 3	88.7364	Exp 3	144.599
HopC1e	Exp13	48.2252	Exp 20	134.853
HopD1a	Exp 24	98.971	Exp 14	77.8715
HopD1b	Exp 20	136.883	Exp 20	130.811
HopD1c	Exp 24	99.1393	Exp 14	96.2436
HopD1d	Exp 24	95.4214	Exp 14	97.7638
HopD1e	Exp 24	89.0049	Exp 14	99.2179
HopD1f	Exp 20	100.129	Exp 20	131.963
HopD1g	Exp 24	88.2299	Exp 14	90.5278
HopD1h	Exp 21	111.639	Exp 20	123.785
HopD1k	Exp 21	102.675	Exp 20	117.06
HopD2a	Exp 16	100.811	Exp 27	141.333
HopD2b	Exp 28	68.4984	Exp 27	128.194
HopD2c	Exp 24	98.0804	Exp 27	129.082
HopD2d	Exp 16	97.2726	Exp 27	144.99
HopD2e	Exp 21	97.5912	Exp 19	101.137
HopD2g	Exp 21	82.6411	Exp 19	86.6297
HopD2h	Exp 21	90.7446	Exp10	87.077
HopE1a	Exp 27	89.1508	Exp 9	99.8041
HopE1c	Exp 27	94.7737	Exp 9	85.9365
HopF1a	Exp 6	95.077	Exp 15	114.138
HopF1b	Exp 8	106.334	Exp 35	101.85
HopF1c	Exp 8	94.2154	Exp 36	99.6794
HopF1d	Exp 8	96.5481	Exp 28	155.495
HopF1e	Exp 37	89.7636	Exp 9	94.8954
HopF1f	Exp 21	103.635	Exp10	112.645
HopF1g	Exp 8	82.3153	Exp 36	105.525
HopF1h	Exp 8	75.5524	Exp 35	99.4527
HopF1i	Exp 8	105.911	Exp 36	104.999
HopF1j	Exp 8	106.605	Exp 35	86.2591
HopF1k	Exp 8	119.481	Exp 9	95.6282
HopF1l	Exp 8	55.4746	Exp 36	101.698
HopF1m	Exp 8	112.978	Exp 36	109.321
HopF1n	Exp 21	57.2923	Exp10	89.6375
HopF1o	Exp 21	90.8281	Exp10	102.339
HopF1p	Exp 8	101.86	Exp 36	109.227
HopF1q	Exp 6	96.1762	Exp 15	113.594
HopF1r	Exp 8	117.468	Exp 36	112.813
HopF1s	Exp 8	103.383	Exp 9	92.3203
HopF1t	Exp 21	66.188	Exp10	95.4498
HopF1v	Exp 21	81.566	Exp10	101.719
HopF3a	Exp 8	90.5927	Exp 35	99.9189
HopF3c	Exp 21	69.4638	Exp10	103.052
HopF4a	Exp 16	93.6522	Exp11	84.25
HopG1a	Exp 28	112.356	Exp 28	106.938
HopG1b	Exp 28	56.656	Exp 28	108.118
HopG1c	Exp 28	76.0399	Exp 28	78.3755
HopG1g	Exp 21	64.6608	Exp 33	95.5423
HopH1a	Exp 5	114.725	Exp 14	97.0839
HopH1c	Exp 4	107.022	Exp 1	106.323
HopH1d	Exp 5	100.72	Exp 14	95.0076
HopH1e	Exp 5	82.5679	Exp 14	97.0114
HopI1a	Exp 22	117.669	Exp 28	42.5713
HopI1b	Exp 23	123.384	Exp 28	48.8507
HopI1c	Exp 17	107.499	Exp 26	84.9822
HopI1d	Exp 22	125.358	Exp 26	147.725
HopI1e	Exp 17	84.7007	Exp 26	117.534
HopI1f	Exp 22	95.4019	Exp 28	102.228
HopI1g	Exp 17	97.6643	Exp 26	128.151
HopI1h	Exp 43	90.0758	Exp 28	93.4855
HopI1i	Exp29	96.1158	Exp 33	67.0994
HopI1j	Exp 22	109.854	Exp 28	57.6861
HopI1k	Exp29	129.833	Exp 33	71.7026
HopI1l	Exp 18	105.533	Exp 26	114.288
HopI1m	Exp29	163.203	Exp 33	97.7772
HopI1n	Exp 22	92.2253	Exp 26	101.668
HopI1o	Exp 17	96.5006	Exp 26	123.671
HopI1p	Exp 23	145.208	Exp 28	85.428
HopI1s	Exp29	147.984	Exp 33	59.608
HopK1a	Exp 5	93.3515	Exp 4	107.727
HopK1b	Exp 5	98.5962	Exp 4	100.755
HopK1c	Exp29	63.45	Exp 33	72.7323
HopK1d	Exp 5	104.359	Exp 4	82.5264
HopK1e	Exp 5	113.225	Exp 4	105.329
HopL1a	Exp 35	84.6092	Exp 5	94.9147
HopM1ab	Exp29	81.1846	Exp 33	121.163
HopM1ad	Exp29	85.396	Exp 33	146.062
HopM1af	Exp 9	54.3228	Exp 8	103.632
HopM1b	Exp 9	162.53	Exp 8	96.4218
HopM1d	Exp 9	151.071	Exp 8	101.066
HopM1f	Exp 10	115.204	Exp 8	96.7858
HopM1g	Exp 10	105.382	Exp 8	93.3525
HopM1h	Exp 10	90.3971	Exp 8	100.396
HopM1j	Exp 10	133.645	Exp 8	111.411
HopM1n	Exp 10	122.274	Exp 8	91.4471
HopM1r	Exp 10	91.0005	Exp 8	93.0703
HopM1t	Exp 9	143.538	Exp 8	100.001
HopM1v	Exp 9	109.505	Exp 8	106.503
HopM1x	Exp 10	81.5851	Exp 8	103.201
HopM1y	Exp 10	111.843	Exp 8	100.788
HopN1a	Exp 42	100.298	Exp 17	123.083
HopN1b	Exp29	105.638	Exp 2	126.696
HopO1a	Exp 24	89.2133	Exp 35	106.266
HopO1b	Exp 24	92.1757	Exp 17	115.557
HopO1c	Exp 36	113.077	Exp 35	102.286
HopO1d	Exp 24	92.2445	Exp 17	121.974
HopO1e	Exp29	90.5883	Exp 13	116.89
HopO1f	Exp 36	80.3126	Exp 35	89.0548
HopO1g	Exp30	78.6688	Exp 33	69.9279
HopO1h	Exp 16	95.6519	Exp 14	97.4521
HopO2a	Exp 36	73.0578	Exp 35	100.402
HopO2b	Exp 36	119.459	Exp 35	103.416
HopO2d	Exp 36	118.489	Exp 35	96.9753
HopO2e	Exp 8	127.492	Exp 13	98.2959
HopQ1a	Exp 28	68.1788	Exp 31	99.9314
HopQ1b	Exp 28	57.2068	Exp 28	99.8296
HopQ1d	Exp30	112.037	Exp 33	125.822
HopR1a	Exp 35	96.2051	Exp 24	116.144
HopR1b	Exp 35	91.099	Exp 34	106.449
HopR1c	Exp 35	97.8463	Exp 5	75.1183
HopR1e	Exp30	121.365	Exp 33	104.931
HopR1f	Exp 35	77.0365	Exp 12	90.7891
HopR1g	Exp 35	84.6843	Exp 5	90.7727
HopR1h	Exp30	83.3504	Exp 24	125.955
HopS2b	Exp 24	99.2251	Exp 17	84.5118
HopS2c	Exp 24	75.5239	Exp 17	114.369
HopS2d	Exp 38	129.372	Exp 17	115.853
HopS2e	Exp30	113.567	Exp 13	109.652
HopS2f	Exp 38	110.362	Exp 17	126.343
HopT1a	Exp 25	107.308	Exp 12	80.1533
HopT1b	Exp 25	93.232	Exp 12	85.8564
HopT1c	Exp30	111.283	Exp 13	119.531
HopT1d	Exp 25	107.775	Exp 5	107.494
HopT1e	Exp30	125.095	Exp 13	106.302
HopU1a	Exp 24	87.0137	Exp 14	87.2035
HopV1a	Exp30	126.043	Exp 13	119.435
HopV1b	Exp 10	139.25	Exp 13	93.4764
HopV1d	Exp 10	166.782	Exp 17	60.084
HopV1g	Exp 10	153.833	Exp 17	123.937
HopV1i	Exp 10	165.236	Exp 13	65.657
HopV1j	Exp 10	73.422	Exp 13	93.3213
HopV1k	Exp 10	146.992	Exp 17	115.92
HopV1n	Exp 10	113.871	Exp 17	112.563
HopV1o	Exp 10	69.3521	Exp 17	122.535
HopW1a	Exp 42	117.222	Exp 32	95.7932
HopW1b	Exp 18	102.497	Exp 4	92.815
HopW1c	Exp 23	51.0628	Exp 4	103.268
HopW1e	Exp 18	90.8573	Exp 4	94.3171
HopW1f	Exp 18	106.915	Exp 1	101.665
HopW1g	Exp30	121.982	Exp 13	111.75
HopW1h	Exp 18	73.3894	Exp 4	117.8
HopW1i	Exp 43	124.725	Exp 32	94.3277
HopW1j	Exp 18	93.13	Exp 1	85.799
HopW1l	Exp29	93.6321	Exp 22	70.3188
HopW1m	Exp 18	103.013	Exp 4	75.9094
HopW1n	Exp 23	69.838	Exp 4	117.508
HopW1p	Exp29	112.346	Exp 22	113.071
HopW1s	Exp 22	105.679	Exp 22	149.524
HopW1u	Exp 22	112.798	Exp 22	127.849
HopX1b	Exp 1	96.3527	Exp11	113.852
HopX1c	Exp 1	88.2639	Exp11	113.969
HopX1d	Exp 16	97.296	Exp11	110.498
HopX1e	Exp 1	93.2971	Exp11	108.401
HopX1g	Exp 16	102.345	Exp11	96.7851
HopX1i	Exp 1	91.1464	Exp11	115.81
HopX1j	Exp 22	66.9141	Exp 23	98.2852
HopY1a	Exp31	108.989	Exp 30	107.012
HopY1b	Exp 22	95.4441	Exp 7	128.722
HopY1c	Exp31	69.882	Exp 22	87.3539
HopY1e	Exp 22	111.778	Exp 23	88.6217
HopY1f	Exp31	99.6735	Exp 22	109.252
HopY1g	Exp 22	109.46	Exp 23	77.0891
HopY1h	Exp31	106.565	Exp 19	98.0942
HopZ1a	Exp 2	94.5238	Exp 13	80.1238
HopZ1b	Exp 6	101.553	Exp 30	103.794
HopZ1d	Exp 6	85.4662	Exp 15	115.149
HopZ1e	Exp 2	76.4552	Exp 13	127.777
HopZ1g	Exp 2	93.2194	Exp 5	55.0665
HopZ1h	Exp 22	116.905	Exp 19	87.8715
HopZ1i	Exp 6	92.074	Exp 31	86.7888
HopZ1j	Exp 6	96.6263	Exp 36	108.62
HopZ1m	Exp 2	81.2211	Exp 5	110.601
HopZ2a	Exp 6	92.8935	Exp 31	99.3782
HopZ2b	Exp 6	101.337	Exp 15	99.571
HopZ2c	Exp 6	93.3649	Exp 9	82.2404
HopZ4a	Exp 6	103.673	Exp 9	96.1148
HopZ5a	Exp 33	139.672	Exp 6	130.49
HopZ5b	Exp 22	113.615	Exp 13	93.7317
