# Supplementary material for: The effector-triggered immunity landscape of tomato against Pseudomonas syringae
Source: Nat Commun. 2024 Jun 14;15:5102. doi: 10.1038/s41467-024-49425-4 (PMC11178782; doi:10.1038/s41467-024-49425-4)
Supplement: Supplementary file 6 — Supplementary Data 3 [file 41467_2024_49425_MOESM6_ESM.xlsx]

## Sheet: Figure 1
ANOVA summary
F	69.38
P value	<0.0001
Tukey's multiple comparisons test	Mean Diff.	95.00% CI of diff.	Adjusted P Value
Empty Vector vs. HopAB1n	0.319	0.2758 to 0.3621	<0.0001
Empty Vector vs. AvrB1b	-0.0119	-0.09444 to 0.07065	>0.9999
Empty Vector vs. AvrE1a	-0.01452	-0.09706 to 0.06802	>0.9999
Empty Vector vs. AvrPto1m	0.04475	-0.03780 to 0.1273	0.9459
Empty Vector vs. AvrRpm1d	0.02759	-0.05495 to 0.1101	>0.9999
Empty Vector vs. AvrRpt2b	-0.01161	-0.09415 to 0.07093	>0.9999
Empty Vector vs. HopA1j	0.04656	-0.03598 to 0.1291	0.9209
Empty Vector vs. HopAA1q	0.2471	0.1741 to 0.3202	<0.0001
Empty Vector vs. HopAR1h	0.3003	0.2335 to 0.3671	<0.0001
Empty Vector vs. HopAX1f	0.009621	-0.07292 to 0.09216	>0.9999
Empty Vector vs. HopAZ1s	0.03098	-0.05157 to 0.1135	0.9995
Empty Vector vs. HopB1d	0.003909	-0.07864 to 0.08645	>0.9999
Empty Vector vs. HopBA1a	0.07868	0.01190 to 0.1455	0.0046
Empty Vector vs. HopBJ1b	0.3867	0.3042 to 0.4692	<0.0001
Empty Vector vs. HopD1d	0.04029	-0.04226 to 0.1228	0.9826
Empty Vector vs. HopF1r	-0.006239	-0.08878 to 0.07631	>0.9999
Empty Vector vs. HopI1k	-0.006801	-0.08935 to 0.07574	>0.9999
Empty Vector vs. HopK1a	-0.0006151	-0.08316 to 0.08193	>0.9999
Empty Vector vs. HopO1c	0.03757	-0.04497 to 0.1201	0.9926
Empty Vector vs. HopT1b	0.006394	-0.07615 to 0.08894	>0.9999
Empty Vector vs. HopX1i	0.03759	-0.04495 to 0.1201	0.9925
Empty Vector vs. HopZ1a	0.01893	-0.04785 to 0.08571	>0.9999

## Sheet: Supplementary Figure 2a
Red Replicate
ANOVA summary
F	47.54
P value	<0.0001
Tukey's multiple comparisons test	Mean Diff.	95.00% CI of diff.	Adjusted P Value
Empty Vector vs. HopAB1n	1.975	1.148 to 2.802	<0.0001
Empty Vector vs. HopBF1a	3.061	2.234 to 3.888	<0.0001
HopAB1n vs. HopBF1a	1.086	0.2594 to 1.913	0.0101
Green Replicate
ANOVA summary
F	41.91
P value	<0.0001
Tukey's multiple comparisons test	Mean Diff.	95.00% CI of diff.	Adjusted P Value
Empty Vector vs. HopAB1n	2.28	1.447 to 3.114	<0.0001
Empty Vector vs. HopBF1a	2.745	1.911 to 3.578	<0.0001
HopAB1n vs. HopBF1a	0.4645	-0.3690 to 1.298	0.3429
Blue Replicate
ANOVA summary
F	24.21
P value	<0.0001
Tukey's multiple comparisons test	Mean Diff.	95.00% CI of diff.	Adjusted P Value
Empty Vector vs. HopAB1n	2.16	1.130 to 3.189	0.0002
Empty Vector vs. HopBF1a	2.566	1.536 to 3.596	<0.0001
HopAB1n vs. HopBF1a	0.4062	-0.6235 to 1.436	0.5733

## Sheet: Supplementary Figure 2b
Red Replicate
ANOVA summary
F	21.74
P value	<0.0001
Tukey's multiple comparisons test	Mean Diff.	95.00% CI of diff.	Adjusted P Value
Empty Vector vs. HopAB1n	2.242	1.220 to 3.263	0.0001
Empty Vector vs. HopBC1b	2.249	1.227 to 3.270	0.0001
HopAB1n vs. HopBC1b	0.007033	-1.014 to 1.028	0.9998
Green Replicate
ANOVA summary
F	29.12
P value	<0.0001
Tukey's multiple comparisons test	Mean Diff.	95.00% CI of diff.	Adjusted P Value
Empty Vector vs. HopAB1n	2.246	1.470 to 3.022	<0.0001
Empty Vector vs. HopBC1b	1.458	0.6825 to 2.234	0.0005
HopAB1n vs. HopBC1b	-0.7879	-1.564 to -0.01221	0.0463
Blue Replicate
ANOVA summary
F	33.25
P value	<0.0001
Tukey's multiple comparisons test	Mean Diff.	95.00% CI of diff.	Adjusted P Value
Empty Vector vs. HopAB1n	2.2	1.332 to 3.068	<0.0001
Empty Vector vs. HopBC1b	2.492	1.624 to 3.360	<0.0001
HopAB1n vs. HopBC1b	0.2918	-0.5762 to 1.160	0.6648

## Sheet: Supplementary Figure 10a
Red Replicate
ANOVA summary
F	18.53
P value	<0.0001
Tukey's multiple comparisons test	Mean Diff.	95.00% CI of diff.	Adjusted P Value
Empty Vector vs. HopAB1n	2.453	1.400 to 3.505	<0.0001
Empty Vector vs. HopAA1q	2.049	0.9958 to 3.101	0.0001
Empty Vector vs. HopAA1qLRA_FEN	0.706	-0.3468 to 1.759	0.2691
HopAB1n vs. HopAA1q	-0.404	-1.457 to 0.6488	0.7088
HopAB1n vs. HopAA1qLRA_FEN	-1.747	-2.799 to -0.6938	0.0008
HopAA1q vs. HopAA1qLRA_FEN	-1.343	-2.395 to -0.2898	0.0095
Green Replicate
ANOVA summary
F	11.51
P value	0.0001
Tukey's multiple comparisons test	Mean Diff.	95.00% CI of diff.	Adjusted P Value
Empty Vector vs. HopAB1n	2.242	1.045 to 3.438	0.0002
Empty Vector vs. HopAA1q	1.969	0.7724 to 3.166	0.0009
Empty Vector vs. HopAA1qLRA_FEN	0.9361	-0.2604 to 2.133	0.1603
HopAB1n vs. HopAA1q	-0.2726	-1.469 to 0.9240	0.9186
HopAB1n vs. HopAA1qLRA_FEN	-1.305	-2.502 to -0.1089	0.0294
HopAA1q vs. HopAA1qLRA_FEN	-1.033	-2.229 to 0.1637	0.1062
Blue Replicate
ANOVA summary
F	29.28
P value	<0.0001
Tukey's multiple comparisons test	Mean Diff.	95.00% CI of diff.	Adjusted P Value
Empty Vector vs. HopAB1n	2.2	1.472 to 2.929	<0.0001
Empty Vector vs. HopAA1q	1.568	0.8396 to 2.297	<0.0001
Empty Vector vs. HopAA1qLRA_FEN	0.5155	-0.2134 to 1.244	0.2287
HopAB1n vs. HopAA1q	-0.632	-1.361 to 0.09694	0.104
HopAB1n vs. HopAA1qLRA_FEN	-1.685	-2.414 to -0.9560	<0.0001
HopAA1q vs. HopAA1qLRA_FEN	-1.053	-1.782 to -0.3240	0.0033

## Sheet: Supplementary Figure 10b
Red Replicate
ANOVA summary
F	42.57
P value	<0.0001
Tukey's multiple comparisons test	Mean Diff.	95.00% CI of diff.	Adjusted P Value
Empty Vector vs. HopAB1n	1.975	1.057 to 2.893	<0.0001
Empty Vector vs. HopBF1a	3.061	2.143 to 3.979	<0.0001
Empty Vector vs. HopBF1aD154A	0.02675	-0.8909 to 0.9444	0.9998
HopAB1n vs. HopBF1a	1.086	0.1686 to 2.004	0.0168
HopAB1n vs. HopBF1aD154A	-1.948	-2.866 to -1.031	<0.0001
HopBF1a vs. HopBF1aD154A	-3.034	-3.952 to -2.117	<0.0001
Green Replicate
ANOVA summary
F	45.87
P value	<0.0001
Tukey's multiple comparisons test	Mean Diff.	95.00% CI of diff.	Adjusted P Value
Empty Vector vs. HopAB1n	2.28	1.493 to 3.067	<0.0001
Empty Vector vs. HopBF1a	2.745	1.958 to 3.532	<0.0001
Empty Vector vs. HopBF1aD154A	0.4504	-0.3367 to 1.238	0.4002
HopAB1n vs. HopBF1a	0.4645	-0.3226 to 1.252	0.3739
HopAB1n vs. HopBF1aD154A	-1.83	-2.617 to -1.043	<0.0001
HopBF1a vs. HopBF1aD154A	-2.294	-3.081 to -1.507	<0.0001
Blue Replicate
ANOVA summary
F	23.41
P value	<0.0001
Tukey's multiple comparisons test	Mean Diff.	95.00% CI of diff.	Adjusted P Value
Empty Vector vs. HopAB1n	2.16	0.9987 to 3.321	0.0002
Empty Vector vs. HopBF1a	2.566	1.405 to 3.727	<0.0001
Empty Vector vs. HopBF1aD154A	-0.152	-1.313 to 1.009	0.9827
HopAB1n vs. HopBF1a	0.4062	-0.7549 to 1.567	0.7627
HopAB1n vs. HopBF1aD154A	-2.312	-3.473 to -1.151	0.0001
HopBF1a vs. HopBF1aD154A	-2.718	-3.879 to -1.557	<0.0001

## Sheet: Supplementary Figure 10c
Red Replicate
ANOVA summary
F	79.18
P value	<0.0001
Tukey's multiple comparisons test	Mean Diff.	95.00% CI of diff.	Adjusted P Value
Empty Vector vs. HopAB1n	2.412	1.867 to 2.958	<0.0001
Empty Vector vs. HopAR1h	2.4	1.855 to 2.945	<0.0001
Empty Vector vs. HopAR1hC98S	0.6763	0.1311 to 1.221	0.0118
HopAB1n vs. HopAR1h	-0.01256	-0.5577 to 0.5326	>0.9999
HopAB1n vs. HopAR1hC98S	-1.736	-2.281 to -1.191	<0.0001
HopAR1h vs. HopAR1hC98S	-1.724	-2.269 to -1.178	<0.0001
Green Replicate
ANOVA summary
F	27.9
P value	<0.0001
Tukey's multiple comparisons test	Mean Diff.	95.00% CI of diff.	Adjusted P Value
Empty Vector vs. HopAB1n	1.516	0.7974 to 2.235	<0.0001
Empty Vector vs. HopAR1h	1.644	0.9254 to 2.363	<0.0001
Empty Vector vs. HopAR1hC98S	-0.1498	-0.8683 to 0.5688	0.9359
HopAB1n vs. HopAR1h	0.128	-0.5905 to 0.8466	0.9584
HopAB1n vs. HopAR1hC98S	-1.666	-2.384 to -0.9471	<0.0001
HopAR1h vs. HopAR1hC98S	-1.794	-2.512 to -1.075	<0.0001
Blue Replicate
ANOVA summary
F	25.99
P value	<0.0001
Tukey's multiple comparisons test	Mean Diff.	95.00% CI of diff.	Adjusted P Value
Empty Vector vs. HopAB1n	1.861	0.9999 to 2.721	<0.0001
Empty Vector vs. HopAR1h	2.167	1.306 to 3.028	<0.0001
Empty Vector vs. HopAR1hC98S	0.2255	-0.6352 to 1.086	0.8825
HopAB1n vs. HopAR1h	0.3066	-0.5541 to 1.167	0.7528
HopAB1n vs. HopAR1hC98S	-1.635	-2.496 to -0.7744	0.0002
HopAR1h vs. HopAR1hC98S	-1.942	-2.802 to -1.081	<0.0001

## Sheet: Supplementary Figure 14b
Fresh Weight
Replicate 1
ANOVA summary
F	0.214
P value	0.955
Tukey's multiple comparisons test	Mean Diff.	95.00% CI of diff.	Adjusted P Value
OD600=0.01 vs. 10 mM MgSO4	0.0919192	-2.075884 to 2.259723	0.999996
OD600=0.033 vs. 10 mM MgSO4	-0.49697	-2.510228 to 1.516288	0.977808
OD600=0.10 vs. 10 mM MgSO4	-0.0818182	-2.138377 to 1.974741	0.999997
OD600=0.33 vs. 10 mM MgSO4	-0.190909	-2.247468 to 1.865650	0.999782
OD600=1.00 vs. 10 mM MgSO4	0.1	-1.956559 to 2.156559	0.999991
OD600=0.033 vs. OD600=0.01	-0.588889	-2.715658 to 1.537880	0.963534
OD600=0.10 vs. OD600=0.01	-0.173737	-2.341541 to 1.994066	0.999894
OD600=0.33 vs. OD600=0.01	-0.282828	-2.450632 to 1.884975	0.998857
OD600=1.00 vs. OD600=0.01	0.00808081	-2.159723 to 2.175884	1
OD600=0.10 vs. OD600=0.033	0.415152	-1.598107 to 2.428410	0.9901
OD600=0.33 vs. OD600=0.033	0.306061	-1.707197 to 2.319319	0.99762
OD600=1.00 vs. OD600=0.033	0.59697	-1.416288 to 2.610228	0.951389
OD600=0.33 vs. OD600=0.10	-0.109091	-2.165650 to 1.947468	0.999986
OD600=1.00 vs. OD600=0.10	0.181818	-1.874741 to 2.238377	0.999829
OD600=1.00 vs. OD600=0.33	0.290909	-1.765650 to 2.347468	0.998314
Replicate 2
ANOVA summary
F	0.339
P value	0.887
Tukey's multiple comparisons test	Mean Diff.	95.00% CI of diff.	Adjusted P Value
OD600=0.01 vs. 10 mM MgSO4	-0.441667	-1.8701855 to 0.9868522	0.943138
OD600=0.033 vs. 10 mM MgSO4	-0.108333	-1.5368522 to 1.3201855	0.999921
OD600=0.10 vs. 10 mM MgSO4	-0.266667	-1.6951855 to 1.1618522	0.993858
OD600=0.33 vs. 10 mM MgSO4	0.0166667	-1.4118522 to 1.4451855	1
OD600=1.00 vs. 10 mM MgSO4	0.0954545	-1.3651699 to 1.5560790	0.999962
OD600=0.033 vs. OD600=0.01	0.333333	-1.0951855 to 1.7618522	0.982999
OD600=0.10 vs. OD600=0.01	0.175	-1.2535189 to 1.6035189	0.999174
OD600=0.33 vs. OD600=0.01	0.458333	-0.9701855 to 1.8868522	0.933921
OD600=1.00 vs. OD600=0.01	0.537121	-0.9235032 to 1.9977456	0.887647
OD600=0.10 vs. OD600=0.033	-0.158333	-1.5868522 to 1.2701855	0.999492
OD600=0.33 vs. OD600=0.033	0.125	-1.3035189 to 1.5535189	0.999841
OD600=1.00 vs. OD600=0.033	0.203788	-1.2568365 to 1.6644123	0.998452
OD600=0.33 vs. OD600=0.10	0.283333	-1.1451855 to 1.7118522	0.991869
OD600=1.00 vs. OD600=0.10	0.362121	-1.0985032 to 1.8227456	0.977762
OD600=1.00 vs. OD600=0.33	0.0787879	-1.3818365 to 1.5394123	0.999985
Replicate 3
ANOVA summary
F	0.467
P value	0.799
Tukey's multiple comparisons test	Mean Diff.	95.00% CI of diff.	Adjusted P Value
OD600=0.01 vs. 10 mM MgSO4	0.309091	-1.271516 to 1.8896982	0.992097
OD600=0.033 vs. 10 mM MgSO4	0.189773	-1.532654 to 1.9121996	0.999486
OD600=0.10 vs. 10 mM MgSO4	-0.0977273	-1.820154 to 1.6246996	0.999981
OD600=0.33 vs. 10 mM MgSO4	-0.452727	-2.072368 to 1.1669133	0.961428
OD600=1.00 vs. 10 mM MgSO4	-0.156061	-1.703388 to 1.3912671	0.999666
OD600=0.033 vs. OD600=0.01	-0.119318	-1.841745 to 1.6031087	0.999947
OD600=0.10 vs. OD600=0.01	-0.406818	-2.129245 to 1.3156087	0.981421
OD600=0.33 vs. OD600=0.01	-0.761818	-2.381459 to 0.8578224	0.73292
OD600=1.00 vs. OD600=0.01	-0.465152	-2.012479 to 1.0821761	0.947754
OD600=0.10 vs. OD600=0.033	-0.2875	-2.140926 to 1.5659264	0.99733
OD600=0.33 vs. OD600=0.033	-0.6425	-2.400815 to 1.1158147	0.887359
OD600=1.00 vs. OD600=0.033	-0.345833	-2.037772 to 1.3461057	0.990317
OD600=0.33 vs. OD600=0.10	-0.355	-2.113315 to 1.4033147	0.990848
OD600=1.00 vs. OD600=0.10	-0.0583333	-1.750272 to 1.6336057	0.999998
OD600=1.00 vs. OD600=0.33	0.296667	-1.290513 to 1.8838462	0.993587

## Sheet: Supplementary Figure 14c
Dry Weight
Replicate 1
ANOVA summary
F	0.674
P value	0.645
Tukey's multiple comparisons test	Mean Diff.	95.00% CI of diff.	Adjusted P Value
OD600=0.01 vs. 10 mM MgSO4	-0.0767273	-0.3693011 to 0.2158466	0.971109
OD600=0.033 vs. 10 mM MgSO4	-0.112964	-0.3993773 to 0.1734501	0.852948
OD600=0.10 vs. 10 mM MgSO4	-0.129775	-0.4381747 to 0.1786252	0.815661
OD600=0.33 vs. 10 mM MgSO4	-0.0102909	-0.3028648 to 0.2822829	0.999998
OD600=1.00 vs. 10 mM MgSO4	-0.00123636	-0.2938102 to 0.2913375	1
OD600=0.033 vs. OD600=0.01	-0.0362364	-0.3226501 to 0.2501773	0.999015
OD600=0.10 vs. OD600=0.01	-0.0530475	-0.3614474 to 0.2553524	0.995731
OD600=0.33 vs. OD600=0.01	0.0664364	-0.2261375 to 0.3590102	0.984682
OD600=1.00 vs. OD600=0.01	0.0754909	-0.2170829 to 0.3680648	0.973072
OD600=0.10 vs. OD600=0.033	-0.0168111	-0.3193733 to 0.2857511	0.999983
OD600=0.33 vs. OD600=0.033	0.102673	-0.183741 to 0.3890864	0.896581
OD600=1.00 vs. OD600=0.033	0.111727	-0.1746864 to 0.398141	0.858637
OD600=0.33 vs. OD600=0.10	0.119484	-0.1889161 to 0.4278838	0.862082
OD600=1.00 vs. OD600=0.10	0.128538	-0.1798615 to 0.4369383	0.821592
OD600=1.00 vs. OD600=0.33	0.00905455	-0.2835193 to 0.3016284	0.999999
Replicate 2
ANOVA summary
F	0.414
P value	0.837
Tukey's multiple comparisons test	Mean Diff.	95.00% CI of diff.	Adjusted P Value
OD600=0.01 vs. 10 mM MgSO4	-0.0943417	-0.3217349 to 0.1330515	0.826083
OD600=0.033 vs. 10 mM MgSO4	-0.0640917	-0.2864866 to 0.1583033	0.957406
OD600=0.10 vs. 10 mM MgSO4	-0.0382	-0.2605949 to 0.1841949	0.995826
OD600=0.33 vs. 10 mM MgSO4	-0.0103417	-0.2327366 to 0.2120533	0.999993
OD600=1.00 vs. 10 mM MgSO4	-0.0549962	-0.2823894 to 0.172397	0.980011
OD600=0.033 vs. OD600=0.01	0.03025	-0.1971432 to 0.2576432	0.998765
OD600=0.10 vs. OD600=0.01	0.0561417	-0.1712515 to 0.2835349	0.978108
OD600=0.33 vs. OD600=0.01	0.084	-0.1433932 to 0.3113932	0.885494
OD600=1.00 vs. OD600=0.01	0.0393455	-0.1929385 to 0.2716294	0.996092
OD600=0.10 vs. OD600=0.033	0.0258917	-0.1965033 to 0.2482866	0.999353
OD600=0.33 vs. OD600=0.033	0.05375	-0.1686449 to 0.2761449	0.980073
OD600=1.00 vs. OD600=0.033	0.00909546	-0.2182977 to 0.2364887	0.999997
OD600=0.33 vs. OD600=0.10	0.0278583	-0.1945366 to 0.2502533	0.999077
OD600=1.00 vs. OD600=0.10	-0.0167962	-0.2441894 to 0.210597	0.999931
OD600=1.00 vs. OD600=0.33	-0.0446545	-0.2720477 to 0.1827387	0.992211
Replicate 3
ANOVA summary
F	1.089
P value	0.377
Tukey's multiple comparisons test	Mean Diff.	95.00% CI of diff.	Adjusted P Value
OD600=0.01 vs. 10 mM MgSO4	0.104666	-0.1370378 to 0.34637049	0.794299
OD600=0.033 vs. 10 mM MgSO4	0.0766739	-0.1803694 to 0.33371713	0.949224
OD600=0.10 vs. 10 mM MgSO4	0.0557614	-0.2012819 to 0.31280463	0.987256
OD600=0.33 vs. 10 mM MgSO4	-0.0603936	-0.3020978 to 0.18131049	0.976102
OD600=1.00 vs. 10 mM MgSO4	-0.014672	-0.2455846 to 0.21624068	0.999966
OD600=0.033 vs. OD600=0.01	-0.0279925	-0.2903914 to 0.23440641	0.999559
OD600=0.10 vs. OD600=0.01	-0.048905	-0.3113039 to 0.21349391	0.993646
OD600=0.33 vs. OD600=0.01	-0.16506	-0.4124521 to 0.08233206	0.371421
OD600=1.00 vs. OD600=0.01	-0.119338	-0.3561982 to 0.11752154	0.67225
OD600=0.10 vs. OD600=0.033	-0.0209125	-0.2975052 to 0.25568024	0.999919
OD600=0.33 vs. OD600=0.033	-0.137068	-0.3994664 to 0.12533141	0.637751
OD600=1.00 vs. OD600=0.033	-0.0913458	-0.3438393 to 0.16114763	0.891178
OD600=0.33 vs. OD600=0.10	-0.116155	-0.3785539 to 0.14624391	0.77894
OD600=1.00 vs. OD600=0.10	-0.0704333	-0.3229268 to 0.18206013	0.961624
OD600=1.00 vs. OD600=0.33	0.0457217	-0.1911382 to 0.28258154	0.992525
