# Supplementary material for: The effector-triggered immunity landscape of tomato against Pseudomonas syringae
Source: Nat Commun. 2024 Jun 14;15:5102. doi: 10.1038/s41467-024-49425-4 (PMC11178782; doi:10.1038/s41467-024-49425-4)
Supplement: Supplementary file 8 — Source Data [file 41467_2024_49425_MOESM8_ESM.xlsx]

## Sheet: Figure 1
Figure 1
	HopAB1n	HopAX1f	HopT1b	HopBA1a	AvrE1a	HopF1r	HopO1c	HopA1j	AvrRpt2b	HopAZ1s	HopI1k	AvrB1b	HopX1i	AvrRpm1d	HopD1d	AvrPto1m	HopZ1a	HopAR1h	HopB1d	HopK1a	HopAA1q	HopBJ1b
Experiment 1	0.784124	1.00882	1.0399	0.922178	0.920175	1.03124	1.04977
	0.626118	0.987091	1.03427	0.793522	1.00882	1.09919	0.868038
	0.762169	0.987091	1.04505	0.857265	1.02805	1.15714	0.987091
	0.775354	1.04746	0.980132	0.714988	1.00882	0.803125	0.877146
	0.665577	1.03427	1.02805	0.84408	1.17858	1.04746	1.0132
	0.648072	0.881223	0.903852	0.872767	0.885036	0.972242	0.901104
Experiment 2	0.801141							1.06236	1.04378	0.883137	1.0291	0.981103	1.05559
	0.721269							1.03439	1.0233	0.876724	1.01688	1.17942	0.736567
	0.700788							0.947946	1.04798	1.04378	1.0233	1.03439	0.876724
	0.581111							0.911746	1.05559	1.04378	1.00971	1.00158	1.07907
	0.700788							1.04378	1.0291	0.894235	0.869555	1.07129	0.983491
	0.721269							0.827363	1.05559	0.861427	0.736567	0.967521	0.827363
Experiment 3	0.562703													0.930791	0.776143	0.917128	0.968458	0.64237	0.949166
	0.490222													0.936627	0.874688	0.899514	0.927651	0.494173	0.874688
	0.635158													1.0405	1.01567	0.818584	0.659985	0.606381	0.917128
	0.692774													0.631207	0.953542	0.944454	0.927651	0.575103	0.998058
	0.716088													0.968458	0.913177	0.998058	0.92084	0.504696	1.0075
	0.617544													0.974744	1.01567	0.874688	1.02288	0.550277	0.908952
Experiment 4	0.640285	1.00186	1.03764	0.690339																1.01563
	0.58926	1.09895	0.969214	0.778425																1.0489
	0.705468	1.1012	0.967315	0.746895																1.05384
	0.644027	0.979525	0.799193	0.852738																0.938305
	0.667832	0.928273	0.928273	0.967315																0.889018
	0.622529	0.935139	0.994861	0.863991																0.863991
Experiment 5	0.75892				0.98399	1.21142	1.0287	1.00288	1.01719	1.14463
	0.717803				1.00288	1.02128	0.990977	0.976069	1.10047	1.04124
	0.801662				0.990977	1.0583	1.14463	1.03209	1.04124	1.07321
	0.598281				1.12058	1.01719	0.884692	1.00804	1.01719	0.98399
	0.687501				1.00288	1.0353	1.02511	0.966925	1.0287	0.976069
	0.694731				0.966925	1.0287	0.98399	0.669699	1.07796	1.08093
Experiment 6	0.594988										1.02681	0.878067	0.914218	0.991065	0.788512				1.10774
	0.754427										1.05301	0.949037	1.06296	0.878067	1.04123				1.06296
	0.701491										1.1122	0.954208	1.07159	1.08601	1.07159				1.09778
	0.765471										1.13394	1.06296	1.06296	0.996451	1.08601				0.993814
	0.580573										1.05301	1.09778	0.878067	1.12398	0.90426				1.0792
	0.670127										1.01035	0.954208	0.963452	1.12028	1.02681				1.09216
Experiment 7	0.605744	0.854108	1.10296													1.02552	1.03931	0.760501		1.05058
	0.680176	1.07899	1.01726													0.942828	1.06438	0.623529		1.01726
	0.623529	0.964879	1.06011													0.840313	0.783665	0.605744		1.02552
	0.590207	0.929765	1.05058													1.08518	0.890446	0.711757		1.05058
	0.580677	0.982664	0.929765													0.964879	1.01726	0.598462		1.07565
	0.580677	1.02552	0.996459													0.933298	1.00773	0.87491		1.0328
Experiment 8	0.671807										1.23938	1.05193	1.03796	0.907848	1.06334				0.937257
	0.562354										1.07298	1.05193	1.04533	1.04533	0.88553				0.784823
	0.619689										0.88553	0.924265	0.924265	1.01996	0.901255				0.994592
	0.619689										0.919256	1.05789	0.720396	0.919256	0.994592				1.06334
	0.619689										1.04533	1.0773	1.06334	0.924265	0.864476				1.00855
	0.669025										0.88553	0.919256	1.01996	1.00855	1.09835				1.05193
Experiment 9	0.567788			0.900288												0.985749	1.13306	0.880656		1.02986
	0.763705			1.06907												0.927124	1.09033	0.887917		1.02986
	0.788701			0.960049												1.0226	1.05253	0.720975		0.894413
	0.664488			0.933981												0.993629	1.01437	0.773208		0.915155
	0.758341			1.08771												0.930648	0.945759	0.709735		1.0226
	0.682223			0.910587												1.09033	0.872425	0.894413		1.0571
Experiment 10	0.654886				0.9172	0.752669	0.839375	0.825818	0.965714	0.979271
	0.685922				1.06038	0.962597	1.00783	1.05362	0.965714	0.783705
	0.762035				1.05362	0.965714	0.979271	0.990348	0.901931	0.901931
	0.612774				1.06038	1.05362	0.850452	1.02717	0.850452	0.881488
	0.710557				1.01498	1.02717	0.850452	1.00783	0.923601	0.965714
	0.752669				1.0571	0.867931	1.04183	0.773831	1.0635	1.02717
Experiment 11	0.771004			0.964777													0.942907	0.896404
	0.609796			0.989238													1.07929	0.727865
	0.775986			0.7531													1.03238	0.805832
	0.784892			0.952031													0.919289	0.684727
	0.594155			1.06721													1.03971	0.727865
	0.66819			1.07552													0.932212	0.702631
	0.609557			1.1368													0.984871	0.643971
	0.682673			0.91964													1.06666	0.66986
	0.63233			1.11437													0.94785	0.599714
	0.772621			1.11764													1.09927	0.673312
	0.685511			0.912119													0.982265	0.785434
	0.638416			0.870978													1.06666	0.658219
Experiment 12	0.708075																					0.635182
	0.641561																					0.631721
	0.666109																					0.657445
	0.644515																					0.505107
	0.744773																					0.578
	0.697036																					0.578
Experiment 13	0.659017																					0.5809
	0.681864																					0.717702
	0.693172																					0.594221
	0.706761																					0.81755
	0.778492																					0.675227
	0.698075																					0.706761
Experiment 14	0.75046																					0.445852
	0.721572																					0.621575
	0.615395																					0.540258
	0.652701																					0.580917
	0.662234																					0.586508
	0.634665																					0.586508
Experiment 15	0.629988																				0.595225
	0.550231																				0.788322
	0.744694																				0.57284
	0.57284																				0.794884
	0.747344																				0.799695
	0.555427																				0.611839
Experiment 16	0.814758																				0.784138
	0.628871																				0.793378
	0.784138																				0.502878
	0.766894																				0.659491
	0.502878																				0.814758
	0.646116																				0.814758
Experiment 17	0.707898																				0.785322
	0.811812																				0.836602
	0.651783																				0.771613
	0.688846																				0.687213
	0.680174																				0.828497
	0.696389																				0.834024
Experiment 18	0.797717																				0.833752
	0.779193																				0.812086
	0.76301																				0.741344
	0.785977																				0.873614
	0.823826																				0.753084
	0.701666																				0.779193

## Sheet: Figure 2
Figure 2a									Figure 2c
															Summary
Effector	Average	Replicates							Tomato data			Arabidopsis data			<10	11	32
AvrB1a	107.534	111.574	103.493						Effector	Tomato		Effector Cluster	Normalized Percent Yellow		2024-10-20	4	8
AvrB1b	89.8491	100.239	79.4588						AvrB1a	107.534		AvrA1a	100		20-30	8	7
AvrB2a	107.15	106.682	107.618						AvrB1b	89.8491		AvrB1a	0		30-40	0	9
AvrB2b	114.256	122.874	105.637						AvrB2a	107.15		AvrB1b	8.417		40-50	0	8
AvrB2c	97.8727	96.7087	99.0368						AvrB2b	114.256		AvrB2a	100		50-60	0	11
AvrB2e	104.666	106.652	102.68						AvrB2c	97.8727		AvrB2b	100		60-70	4	27
AvrB2f	97.3491	105.857	88.8409						AvrB2e	104.666		AvrB2c	93.681		70-80	5	53
AvrB2g	104.706	114.307	95.1041						AvrB2f	97.3491		AvrB2d	58.001		80-90	36	60
AvrE1a	108.679	103.435	113.923						AvrB2g	104.706		AvrB2e	100		>90	333	314
AvrE1aa	99.3933	87.1858	111.601						AvrE1a	108.679		AvrB2f	100
AvrE1b	104.755	100.405	109.104						AvrE1aa	99.3933		AvrB2g	74.645
AvrE1c	105.237	98.8425	111.631						AvrE1b	104.755		AvrB2i	71.568
AvrE1e	107.543	97.363	117.723						AvrE1c	105.237		AvrB2j	100		Total	401	529
AvrE1f	103.233	104.45	102.015						AvrE1e	107.543		AvrB2k	100
AvrE1g	105.682	104.061	107.303						AvrE1f	103.233		AvrE1a	14.957
AvrE1h	110.073	104.143	116.003						AvrE1g	105.682		AvrE1aa	59.986
AvrE1i	101.682	97.7746	107.296	99.9764					AvrE1h	110.073		AvrE1b	59.973
AvrE1j	104.684	99.0273	110.342						AvrE1i	101.682		AvrE1c	65.952
AvrE1k	108.623	101.212	116.034						AvrE1j	104.684		AvrE1d	95.558
AvrE1l	102.543	98.179	106.907						AvrE1k	108.623		AvrE1e	31.501
AvrE1m	102.615	94.6891	110.541						AvrE1l	102.543		AvrE1f	6.727
AvrE1n	101.148	91.5744	110.722						AvrE1m	102.615		AvrE1g	15.894
AvrE1o	89.8663	110.072	69.6603						AvrE1n	101.148		AvrE1h	21.274
AvrE1p	101.993	96.1475	107.838						AvrE1o	89.8663		AvrE1i	0
AvrE1q	121.663	89.8128	153.514						AvrE1p	101.993		AvrE1j	0
AvrE1s	106.738	96.8558	116.621						AvrE1q	121.663		AvrE1k	16.535
AvrE1x	94.3614	89.6603	99.0625						AvrE1s	106.738		AvrE1l	80.257
AvrE1y	113.526	104.037	123.015						AvrE1x	94.3614		AvrE1m	32.945
AvrE1z	128.899	108.995	148.804						AvrE1y	113.526		AvrE1n	20.599
AvrPto1b	131.856	169.205	94.5065						AvrE1z	128.899		AvrE1o	81.662
AvrPto1c	95.8701	103.073	88.6676						AvrPto1b	131.856		AvrE1p	0
AvrPto1d	80.4233	79.7313	81.1154						AvrPto1c	95.8701		AvrE1q	100
AvrPto1e	83.6317	73.4107	93.8527						AvrPto1d	80.4233		AvrE1s	7.293
AvrPto1f	90.2176	88.1022	92.3329						AvrPto1e	83.6317		AvrE1x	65.268
AvrPto1g	99.831	98.1452	101.517						AvrPto1f	90.2176		AvrE1y	49.898
AvrPto1h	98.0918	99.1895	96.9941						AvrPto1g	99.831		AvrE1z	21.18
AvrPto1i	91.3654	92.7208	90.01						AvrPto1h	98.0918		AvrPto1a	94.603
AvrPto1j	97.471	95.3952	99.5468						AvrPto1i	91.3654		AvrPto1b	88.805
AvrPto1k	89.5073	84.1154	94.8991						AvrPto1j	97.471		AvrPto1c	82.865
AvrPto1m	93.3114	91.3815	95.2413						AvrPto1k	89.5073		AvrPto1d	97.525
AvrPto1n	97.4212	97.4216	97.4207						AvrPto1m	93.3114		AvrPto1e	100
AvrRpm1a	91.7446	93.0061	90.4831						AvrPto1n	97.4212		AvrPto1f	97.092
AvrRpm1d	96.6181	98.5594	94.6768						AvrRpm1a	91.7446		AvrPto1g	100
AvrRpm1e	99.0104	97.8859	100.135						AvrRpm1d	96.6181		AvrPto1h	100
AvrRpm1f	100.036	97.8158	102.257						AvrRpm1e	99.0104		AvrPto1i	100
AvrRpm1g	94.2956	89.1482	99.4431						AvrRpm1f	100.036		AvrPto1j	94.456
AvrRpm1h	97.302	96.9966	97.6074						AvrRpm1g	94.2956		AvrPto1k	82.697
AvrRpm1i	89.1336	97.928	80.3393						AvrRpm1h	97.302		AvrPto1l	96.503
AvrRpt2a	92.646	90.0294	95.2627						AvrRpm1i	89.1336		AvrPto1m	66.524
AvrRpt2b	99.9078	97.5581	102.257						AvrRpt2a	92.646		AvrPto1n	100
AvrRpt2c	96.7077	92.5721	100.843						AvrRpt2b	99.9078		AvrRpm1a	100
HopA1a	125.445	155.975	94.9147						AvrRpt2c	96.7077		AvrRpm1c	93.485
HopA1b	104.219	106.661	101.776						HopA1a	125.445		AvrRpm1d	0
HopA1c	136.754	160.278	113.231						HopA1b	104.219		AvrRpm1e	100
HopA1d	104.944	107.682	102.206						HopA1c	136.754		AvrRpm1f	100
HopA1f	109.668	103.059	116.277						HopA1d	104.944		AvrRpm1g	96.831
HopA1g	93.4043	140.337	46.4718						HopA1f	109.668		AvrRpm1h	98.068
HopA1i	103.339	129.762	76.9162						HopA1g	93.4043		AvrRpm1i	95.701
HopA1j	98.2987	110.96	85.6372						HopA1i	103.339		AvrRpt2a	78.772
HopA1k	95.995	108.352	83.6379						HopA1j	98.2987		AvrRpt2b	10.696
HopA1l	120.161	136.137	104.186						HopA1k	95.995		AvrRpt2c	38.02
HopAA1a	97.9075	101.151	94.6639						HopA1l	120.161		HopA1a	77.02
HopAA1b	100.517	98.1206	102.913						HopAA1a	97.9075		HopA1b	100
HopAA1c	97.3164	90.601	104.032						HopAA1b	100.517		HopA1c	81.018
HopAA1d	96.1201	88.4584	103.782						HopAA1c	97.3164		HopA1d	63.57
HopAA1e	101.312	99.2447	103.38						HopAA1d	96.1201		HopA1e	99.659
HopAA1f	93.6529	94.8883	92.4176						HopAA1e	101.312		HopA1f	8.105
HopAA1g	96.0619	96.0502	96.0736						HopAA1f	93.6529		HopA1g	56.627
HopAA1i	19.5715	28.0959	11.0472						HopAA1g	96.0619		HopA1h	69.599
HopAA1j	102.717	99.9624	105.472						HopAA1i	19.5715		HopA1i	26.892
HopAA1k	100.701	94.9702	106.432						HopAA1j	102.717		HopA1j	41.102
HopAA1l	95.5129	95.4493	95.5765						HopAA1k	100.701		HopA1k	0
HopAA1m	101.286	95.8461	106.726						HopAA1l	95.5129		HopA1l	74.715
HopAA1n	95.5945	94.7121	96.4769						HopAA1m	101.286		HopA1m	72.726
HopAA1o	93.278	96.2339	90.3221						HopAA1n	95.5945		HopA1n	100
HopAA1p	98.1845	98.0122	98.3567						HopAA1o	93.278		HopA1p	52.554
HopAA1q	4.03165	22.9736	-22.0302	11.1516					HopAA1p	98.1845		HopA1q	70.728
HopAA1r	92.5201	96.9134	88.1268						HopAA1q	4.03165		HopB1a	100
HopAA1s	89.7838	93.2213	86.3463						HopAA1r	92.5201		HopB1b	28.65
HopAA1t	-29.5806	26.2236	-55.9321	-111.835	23.2208				HopAA1s	89.7838		HopB1c	98.558
HopAA1v	95.5105	95.9768	95.0441						HopAA1t	-29.5806		HopB1d	26.456
HopAB1a	119.56	107.25	131.869						HopAA1v	95.5105		HopB1e	100
HopAB1aa	99.4648	107.225	91.7045						HopAB1a	119.56		HopB2ab	62.588
HopAB1ab	-12.0491	16.906	-41.0042						HopAB1aa	99.4648		HopB2d	96.97
HopAB1d	120.217	107.077	133.357						HopAB1ab	-12.0491		HopB2e	100
HopAB1e	99.5777	104.308	94.8474						HopAB1d	120.217		HopB2i	72.937
HopAB1g	120.266	112.045	128.486						HopAB1e	99.5777		HopB2j	93.764
HopAB1i	97.6456	90.6378	104.654						HopAB1g	120.266		HopB2k	73.229
HopAB1j	21.8978	30.9319	3.17059	2.76223	37.8768	28.3513	28.2942		HopAB1i	97.6456		HopB2m	100
HopAB1k	97.2339	106.434	88.0342						HopAB1j	21.8978		HopB2t	90.97
HopAB1l	97.4012	95.1653	99.6372						HopAB1k	97.2339		HopB2v	100
HopAB1n	0	0							HopAB1l	97.4012		HopB2x	96.52
HopAB1o	119.451	111.266	127.636						HopAB1n	0		HopB4a	100
HopAB1p	24.1285	28.0819	20.1752						HopAB1o	119.451		HopC1a	100
HopAB1q	22.9759	25.6749	20.2769						HopAB1p	24.1285		HopC1b	100
HopAB1r	26.4657	25.4866	27.4447						HopAB1q	22.9759		HopC1c	87.277
HopAB1s	117.485	106.23	128.741						HopAB1r	26.4657		HopC1d	100
HopAB1u	100.562	103.582	97.5414						HopAB1s	117.485		HopC1e	89.156
HopAB1v	21.5332	18.2423	24.8241						HopAB1u	100.562		HopD1a	97.837
HopAB1w	99.5847	97.6816	101.488						HopAB1v	21.5332		HopD1b	100
HopAD1a	83.0574	110.997	55.1174						HopAB1w	99.5847		HopD1c	100
HopAF1a	111.023	121.687	94.0732	129.815	98.5173				HopAD1a	83.0574		HopD1d	32.745
HopAF1b	105.334	108.11	102.557						HopAF1a	111.023		HopD1e	100
HopAF1d	100.219	102.267	98.1713						HopAF1b	105.334		HopD1f	100
HopAF1e	103.374	102.3	104.448						HopAF1d	100.219		HopD1g	90.739
HopAF1f	105.47	104.571	106.37						HopAF1e	103.374		HopD1h	100
HopAF1g	96.8358	93.7036	99.968						HopAF1f	105.47		HopD1k	100
HopAF1h	102.446	105.183	99.7083						HopAF1g	96.8358		HopD2a	100
HopAF1i	114.894	117.295	112.494						HopAF1h	102.446		HopD2b	100
HopAF1j	100.929	103.558	98.3003						HopAF1i	114.894		HopD2c	100
HopAF1k	102.872	105.949	99.7949						HopAF1j	100.929		HopD2d	100
HopAF1l	104.585	105.709	103.46						HopAF1k	102.872		HopD2e	83.647
HopAF1n	104.194	122.157	106.176	98.2522	90.1899				HopAF1l	104.585		HopD2g	100
HopAG1c	138.473	168.831	108.114						HopAF1n	104.194		HopD2h	97.458
HopAG1d	127.8	94.5897	161.011						HopAG1c	138.473		HopE1a	84.107
HopAG1g	114.622	48.3389	180.906						HopAG1d	127.8		HopE1b	90.158
HopAG1l	65.3758	42.018	88.7336						HopAG1g	114.622		HopE1c	100
HopAG1m	97.8785	99.019	96.7379						HopAG1l	65.3758		HopE1d	71.115
HopAH1aa	94.8704	92.7146	97.3038	94.593					HopAG1m	97.8785		HopF1a	100
HopAH1b	97.6091	90.6404	97.8177	104.369					HopAH1aa	94.8704		HopF1b	64.625
HopAH1c	99.1755	100.143	97.232	100.151					HopAH1b	97.6091		HopF1c	0
HopAH1e	95.4574	93.2079	99.1047	94.0595					HopAH1c	99.1755		HopF1d	100
HopAH1h	102.873	107.835	99.7828	101.001					HopAH1e	95.4574		HopF1e	100
HopAH1k	101.29	103.209	100.902	99.7597					HopAH1h	102.873		HopF1f	100
HopAH1q	98.5102	98.7841	94.9258	101.821					HopAH1k	101.29		HopF1g	97.67
HopAI1a	96.6209	83.4209	109.821						HopAH1q	98.5102		HopF1h	100
HopAI1b	86.5027	90.3774	82.628						HopAI1a	96.6209		HopF1i	96.168
HopAI1e	99.6972	105.445	93.9498						HopAI1b	86.5027		HopF1j	81.342
HopAI1g	102.184	100	104.368						HopAI1e	99.6972		HopF1k	100
HopAI1i	96.4956	99.1847	93.8066						HopAI1g	102.184		HopF1l	10.247
HopAI1k	98.1202	88.0377	108.203						HopAI1i	96.4956		HopF1m	100
HopAI1m	116.049	132.019	100.08						HopAI1k	98.1202		HopF1n	100
HopAI1o	96.0787	96.1848	95.9725						HopAI1m	116.049		HopF1o	100
HopAM1a	118.825	101.834	135.817						HopAI1o	96.0787		HopF1p	90.086
HopAM1b	97.5055	90.9003	104.111						HopAM1a	118.825		HopF1q	100
HopAM1d	83.4214	48.9095	117.933						HopAM1b	97.5055		HopF1r	0
HopAQ1a	104.191	88.2961	127.302	96.9743					HopAM1d	83.4214		HopF1s	98.65
HopAR1a	12.2456	9.61212	14.879						HopAQ1a	104.191		HopF1t	0
HopAR1b	1.45445	6.75798	-3.84909						HopAR1a	12.2456		HopF1u	100
HopAR1c	21.5679	22.3419	20.7939						HopAR1b	1.45445		HopF1v	100
HopAR1d	83.7001	81.7655	85.6347						HopAR1c	21.5679		HopF3a	100
HopAR1e	24.0764	19.1461	29.0067						HopAR1d	83.7001		HopF3b	100
HopAR1f	92.6763	88.1201	97.2326						HopAR1e	24.0764		HopF3c	100
HopAR1g	25.1209	27.2222	23.0195						HopAR1f	92.6763		HopF5a	96.642
HopAR1h	5.66541	-17.5709	28.9017						HopAR1g	25.1209		HopG1a	94.877
HopAS1f	98.6469	97.5644	99.7293						HopAR1h	5.66541		HopG1b	100
HopAT1a	98.8264	98.6342	99.0187						HopAS1f	98.6469		HopG1c	100
HopAT1b	92.0573	86.3491	97.7655						HopAT1a	98.8264		HopG1e	89.443
HopAT1c	108.54	110.711	106.368						HopAT1b	92.0573		HopG1f	100
HopAT1d	98.2231	97.5023	98.9438						HopAT1c	108.54		HopG1g	100
HopAT1e	95.4984	89.5429	101.454						HopAT1d	98.2231		HopH1a	82.523
HopAT1h	99.5956	99.9732	99.218						HopAT1e	95.4984		HopH1b	99.21
HopAU1a	82.1973	85.7041	78.6906						HopAT1h	99.5956		HopH1c	100
HopAU1b	93.7042	103.238	84.1706						HopAU1a	82.1973		HopH1d	85.181
HopAW1a	93.9285	97.2082	90.6487						HopAU1b	93.7042		HopH1e	83.831
HopAX1a	117.275	114.859	119.692						HopAW1a	93.9285		HopI1a	100
HopAX1f	87.2279	104.355	70.1005						HopAX1a	117.275		HopI1b	100
HopAZ1a	120.86	110.549	131.171						HopAX1f	87.2279		HopI1c	100
HopAZ1c	122.337	114.974	129.699						HopAZ1a	120.86		HopI1d	81.473
HopAZ1d	91.0128	75.5264	106.499						HopAZ1c	122.337		HopI1e	100
HopAZ1e	60.077	41.9064	78.2477						HopAZ1d	91.0128		HopI1f	96.481
HopAZ1h	91.4645	91.1608	91.7681						HopAZ1e	60.077		HopI1g	100
HopAZ1i	123.639	111.829	135.45						HopAZ1h	91.4645		HopI1h	100
HopAZ1n	97.4465	86.5744	108.319						HopAZ1i	123.639		HopI1i	97.786
HopAZ1p	102.684	93.0453	112.323						HopAZ1n	97.4465		HopI1j	100
HopAZ1s	75.9828	76.1838	75.7818						HopAZ1p	102.684		HopI1k	0
HopB1a	90.7695	100.206	81.3333						HopAZ1s	75.9828		HopI1l	100
HopB1b	93.2402	92.6733	93.8072						HopB1a	90.7695		HopI1m	59.936
HopB1c	106.718	109.821	103.614						HopB1b	93.2402		HopI1n	93.61
HopB1d	102.055	89.507	114.604						HopB1c	106.718		HopI1o	100
HopB1e	109.406	107.8	111.012						HopB1d	102.055		HopI1p	92.242
HopB2ab	98.9527	85.7692	112.136						HopB1e	109.406		HopI1q	100
HopB2e	102.417	114.397	92.3836	104.067	98.8188				HopB2ab	98.9527		HopI1r	86.57
HopB2m	98.7787	98.7986	98.7588						HopB2e	102.417		HopI1s	100
HopB2x	93.9849	96.2477	91.7221						HopB2m	98.7787		HopK1a	0
HopB4a	105.692	109.491	114.305	100.061	98.9086				HopB2x	93.9849		HopK1b	0
HopBA1a	91.5713	126.12	69.027	79.5666					HopB4a	105.692		HopK1c	11.864
HopBC1a	11.8041	28.1091	38.3128	-31.0097					HopBA1a	91.5713		HopK1d	64.16
HopBC1b	-62.4485	-77.4406	-189.435	-13.6633	30.7453				HopBC1a	11.8041		HopK1e	0
HopBD1a	82.3988	95.823	68.9747						HopBC1b	-62.4485		HopL1a	100
HopBD1b	94.1719	106.105	82.2387						HopBD1a	82.3988		HopM1aa	100
HopBD1c	80.3237	92.6989	67.9485						HopBD1b	94.1719		HopM1ab	81.228
HopBD1d	102.467	110.075	94.8452	109.501	95.4472				HopBD1c	80.3237		HopM1ac	100
HopBD1e	99.9186	98.8061	101.031						HopBD1d	102.467		HopM1ad	76.252
HopBD1f	87.0337	105.519	68.5479						HopBD1e	99.9186		HopM1ae	70.65
HopBD1g	91.8921	132.438	51.3457						HopBD1f	87.0337		HopM1af	100
HopBD1j	93.7383	136.472	51.0042						HopBD1g	91.8921		HopM1ag	100
HopBF1a	11.8774	25.045	32.7504	-22.1633					HopBD1j	93.7383		HopM1b	100
HopBF1b	9.44597	32.1872	23.6657	28.0003	-46.0693				HopBF1a	11.8774		HopM1d	85.684
HopBF1c	-29.2613	-67.6996	-32.62	12.5356					HopBF1b	9.44597		HopM1f	100
HopBG1a	99.1757	99.8638	98.4876						HopBF1c	-29.2613		HopM1g	100
HopBH1a	95.9502	99.274	92.6263						HopBG1a	99.1757		HopM1h	100
HopBH1b	93.8917	96.0755	91.708						HopBH1a	95.9502		HopM1i	96.523
HopBH1d	105.568	106.807	104.33						HopBH1b	93.8917		HopM1j	74.068
HopBI1a	99.8013	82.6224	116.98						HopBH1d	105.568		HopM1l	100
HopBI1b	89.525	86.5956	92.4545						HopBI1a	99.8013		HopM1n	100
HopBJ1a	-6.97123	6.22382	-39.9817	33.9107	-28.0377				HopBI1b	89.525		HopM1r	85.501
HopBJ1b	-3.14093	25.9707	-89.7127	10.4543	-18.6194	38.3672	14.6943		HopBJ1a	-6.97123		HopM1s	100
HopBL1a	90.9334	82.3373	99.5295						HopBJ1b	-3.14093		HopM1t	100
HopBL1b	101.191	96.3463	106.036						HopBL1a	90.9334		HopM1v	100
HopBM1a	70.4809	36.8996	47.4541	89.1889	108.381				HopBL1b	101.191		HopM1w	94.981
HopBM1b	86.602	72.119	73.3639	89.0827	111.843				HopBM1a	70.4809		HopM1x	97.305
HopBN1a	102.493	94.0628	110.924						HopBM1b	86.602		HopM1y	100
HopBN1b	144.421	126.403	162.44						HopBN1a	102.493		HopN1a	100
HopBN1c	141.003	124.996	157.009						HopBN1b	144.421		HopN1b	67.047
HopBN1d	93.2699	83.916	102.624						HopBN1c	141.003		HopO1a	49.311
HopBN1e	94.4571	89.8568	99.0573						HopBN1d	93.2699		HopO1b	52.534
HopBN1f	65.7336	68.0582	63.409						HopBN1e	94.4571		HopO1c	30.175
HopBN1g	76.7898	79.2177	74.3619						HopBN1f	65.7336		HopO1d	78.534
HopBN1h	64.527	81.2957	47.7583						HopBN1g	76.7898		HopO1e	100
HopBO1a	94.514	89.6521	99.376						HopBN1h	64.527		HopO1f	100
HopBO1b	99.7339	95.3421	104.126						HopBO1a	94.514		HopO1g	89.849
HopBO1c	98.143	84.0815	112.205						HopBO1b	99.7339		HopO1h	100
HopBO1d	92.7416	91.6177	93.8655						HopBO1c	98.143		HopO2a	100
HopBP1a	109.631	111.636	107.625						HopBO1d	92.7416		HopO2b	89.645
HopBP1b	101.383	100.415	102.351						HopBP1a	109.631		HopO2c	100
HopBP1c	108.497	116.917	100.076						HopBP1b	101.383		HopO2d	89.955
HopBP1e	111.814	110.494	113.133						HopBP1c	108.497		HopO2e	67.443
HopBP1f	101.285	112.533	90.0358						HopBP1e	111.814		HopO2f	100
HopBP1g	97.716	96.8753	98.5568						HopBP1f	101.285		HopQ1a	100
HopBR1a	99.2706	92.6519	105.889						HopBP1g	97.716		HopQ1b	100
HopC1a	106.774	96.5935	116.955						HopBR1a	99.2706		HopQ1c	100
HopC1b	107.816	97.3378	118.294						HopC1a	106.774		HopQ1d	48.731
HopC1c	106.832	93.1199	120.545						HopC1b	107.816		HopQ1e	96.115
HopC1d	83.3778	86.8598	79.8958						HopC1c	106.832		HopR1a	100
HopC1e	97.1982	82.6236	111.773						HopC1d	83.3778		HopR1b	76.962
HopD1a	92.645	99.0714	86.2185						HopC1e	97.1982		HopR1c	97.254
HopD1b	101.828	105.207	98.4488						HopD1a	92.645		HopR1d	100
HopD1c	99.7176	96.3562	103.079						HopD1b	101.828		HopR1e	71.089
HopD1d	97.7129	91.1123	104.314						HopD1c	99.7176		HopR1f	93.267
HopD1e	94.1555	102.55	85.7609						HopD1d	97.7129		HopR1g	98.298
HopD1f	100.982	102.31	99.6542						HopD1e	94.1555		HopR1h	100
HopD1g	98.5476	96.426	100.669						HopD1f	100.982		HopS2a	81.548
HopD1h	90.1292	89.0971	91.1614						HopD1g	98.5476		HopS2b	100
HopD1k	95.6768	96.0804	95.2733						HopD1h	90.1292		HopS2c	100
HopD2a	101.743	102.231	101.255						HopD1k	95.6768		HopS2d	98.016
HopD2b	99.2708	98.6514	99.8902						HopD2a	101.743		HopS2e	100
HopD2c	91.5897	101.677	81.5028						HopD2b	99.2708		HopS2f	71.605
HopD2d	92.1267	101.514	82.7393						HopD2c	91.5897		HopT1a	81.995
HopD2e	85.5522	76.3064	94.798						HopD2d	92.1267		HopT1b	70.289
HopD2g	92.663	88.961	96.365						HopD2e	85.5522		HopT1c	100
HopD2h	103.249	99.4056	107.093						HopD2g	92.663		HopT1d	94.495
HopE1a	111.998	109.325	114.672						HopD2h	103.249		HopT1e	100
HopE1c	102.923	113.819	92.0256						HopE1a	111.998		HopT1f	100
HopF1a	101.606	100.227	102.985						HopE1c	102.923		HopU1a	100
HopF1b	98.05	92.1827	103.917						HopF1a	101.606		HopV1a	88.604
HopF1c	102.052	97.0437	107.06						HopF1b	98.05		HopV1b	96.633
HopF1d	105.447	103.813	107.082						HopF1c	102.052		HopV1d	100
HopF1e	102.134	98.5765	105.691						HopF1d	105.447		HopV1g	74.224
HopF1f	85.4653	87.3335	83.5972						HopF1e	102.134		HopV1i	87.804
HopF1g	102.31	96.4894	108.132						HopF1f	85.4653		HopV1j	73.037
HopF1h	103.442	97.7567	109.128						HopF1g	102.31		HopV1k	100
HopF1i	100.734	101.573	99.8941						HopF1h	103.442		HopV1m	100
HopF1j	109.375	91.7665	126.984						HopF1i	100.734		HopV1n	61.265
HopF1k	100.04	107.627	92.4522						HopF1j	109.375		HopV1o	75.568
HopF1l	107.605	101.413	113.796						HopF1k	100.04		HopW1a	100
HopF1m	106.08	100.885	111.276						HopF1l	107.605		HopW1b	100
HopF1n	95.3916	100.156	90.6274						HopF1m	106.08		HopW1c	64.901
HopF1o	72.5798	98.7656	46.3941						HopF1n	95.3916		HopW1d	80.25
HopF1p	98.2141	96.0641	100.364						HopF1o	72.5798		HopW1e	100
HopF1q	104.059	104.157	103.96						HopF1p	98.2141		HopW1f	81.989
HopF1r	95.8267	92.3156	99.3379						HopF1q	104.059		HopW1g	62.784
HopF1s	94.174	85.3564	102.992						HopF1r	95.8267		HopW1h	100
HopF1t	96.6712	92.8997	100.443						HopF1s	94.174		HopW1i	85.753
HopF1v	102.921	100.658	105.183						HopF1t	96.6712		HopW1j	100
HopF3a	99.6108	100.487	98.7341						HopF1v	102.921		HopW1k	82.01
HopF3c	95.9914	102.611	89.3717						HopF3a	99.6108		HopW1l	100
HopF4a	93.5385	90.9517	96.1253						HopF3c	95.9914		HopW1m	71.605
HopG1a	97.4567	88.9935	105.92						HopG1a	97.4567		HopW1n	78.832
HopG1b	98.9676	88.4855	109.45						HopG1b	98.9676		HopW1o	100
HopG1c	105.957	98.3752	113.538						HopG1c	105.957		HopW1p	78.133
HopG1g	108.283	109.696	106.869						HopG1g	108.283		HopW1q	100
HopH1a	83.2263	89.748	76.7047						HopH1a	83.2263		HopW1r	100
HopH1c	97.3087	99.6298	94.9876						HopH1c	97.3087		HopW1s	100
HopH1d	87.2047	92.6515	81.7578						HopH1d	87.2047		HopW1t	100
HopH1e	102.658	93.8373	111.479						HopH1e	102.658		HopW1u	100
HopI1a	94.1633	93.0847	95.2418						HopI1a	94.1633		HopX1a	100
HopI1b	103.184	91.1987	115.169						HopI1b	103.184		HopX1b	100
HopI1c	100.972	97.1844	104.759						HopI1c	100.972		HopX1c	69.304
HopI1d	94.6644	77.3626	111.966						HopI1d	94.6644		HopX1d	41.639
HopI1e	93.169	99.5538	86.7842						HopI1e	93.169		HopX1e	100
HopI1f	103.995	97.0163	110.974						HopI1f	103.995		HopX1f	76.473
HopI1g	98.8781	94.2407	103.516						HopI1g	98.8781		HopX1g	100
HopI1h	102.882	99.6687	106.094						HopI1h	102.882		HopX1h	62.762
HopI1i	99.4151	99.2939	99.5362						HopI1i	99.4151		HopX1i	0
HopI1j	105.529	91.4816	119.576						HopI1j	105.529		HopX1j	100
HopI1k	85.4712	78.8225	92.1198						HopI1k	85.4712		HopX1k	100
HopI1l	102.332	82.7505	121.913						HopI1l	102.332		HopY1a	76.871
HopI1m	97.1241	94.4103	99.838						HopI1m	97.1241		HopY1b	100
HopI1n	104.241	87.5582	120.925						HopI1n	104.241		HopY1c	83.117
HopI1o	92.2828	86.2538	98.3118						HopI1o	92.2828		HopY1d	62.396
HopI1p	98.0825	97.8694	98.2955						HopI1p	98.0825		HopY1e	100
HopI1s	86.4829	78.1944	94.7714						HopI1s	86.4829		HopY1f	100
HopK1a	90.1488	75.8927	97.7166	96.8372					HopK1a	90.1488		HopY1g	62.488
HopK1b	98.3541	87.485	101.497	106.08					HopK1b	98.3541		HopY1h	100
HopK1c	97.6106	94.8952	97.8206	100.116					HopK1c	97.6106		HopZ1a	0
HopK1d	88.6598	75.7793	100.061	90.1397					HopK1d	88.6598		HopZ1b	63.726
HopK1e	93.5443	91.1973	97.7363	91.6995					HopK1e	93.5443		HopZ1d	100
HopL1a	77.5206	83.2726	71.7686						HopL1a	77.5206		HopZ1e	0
HopM1ab	115.619	108.581	122.656						HopM1ab	115.619		HopZ1f	93.716
HopM1ad	109.77	100.046	119.495						HopM1ad	109.77		HopZ1g	0
HopM1af	92.0914	113.832	70.3509						HopM1af	92.0914		HopZ1h	0
HopM1b	92.3985	91.842	92.955						HopM1b	92.3985		HopZ1i	82.537
HopM1d	102.857	99.0246	106.69						HopM1d	102.857		HopZ1j	96.679
HopM1f	108.519	97.5332	119.504						HopM1f	108.519		HopZ1k	79.778
HopM1g	95.4332	97.1725	93.6939						HopM1g	95.4332		HopZ1m	0
HopM1h	104.401	93.8836	114.918						HopM1h	104.401		HopZ2a	100
HopM1j	98.4477	100.921	95.9741						HopM1j	98.4477		HopZ2b	87.631
HopM1n	105.745	100.644	110.846						HopM1n	105.745		HopZ2c	52.669
HopM1r	108.018	102.745	113.291						HopM1r	108.018		HopZ4a	59.805
HopM1t	97.4262	101.027	93.8255						HopM1t	97.4262		HopZ5a	92.791
HopM1v	93.8381	95.7807	91.8954						HopM1v	93.8381		HopZ5b	100
HopM1x	98.7985	95.5261	102.071						HopM1x	98.7985		HopAA1a	69.167
HopM1y	92.4967	88.3236	96.6698						HopM1y	92.4967		HopAA1b	100
HopN1a	116.553	123.889	109.218						HopN1a	116.553		HopAA1c	65.165
HopN1b	101.824	101.27	102.379						HopN1b	101.824		HopAA1d	90.506
HopO1a	91.7218	99.786	83.6576						HopO1a	91.7218		HopAA1e	100
HopO1b	89.4314	89.6539	89.2089						HopO1b	89.4314		HopAA1f	56.571
HopO1c	93.6106	95.7213	91.4998						HopO1c	93.6106		HopAA1g	100
HopO1d	91.2039	90.133	92.2749						HopO1d	91.2039		HopAA1h	87.51
HopO1e	99.6298	97.7562	101.504						HopO1e	99.6298		HopAA1i	5.794
HopO1f	91.4385	84.8253	98.0518						HopO1f	91.4385		HopAA1j	79.038
HopO1g	94.1507	89.8845	98.4169						HopO1g	94.1507		HopAA1k	100
HopO1h	89.1668	86.6253	91.7082						HopO1h	89.1668		HopAA1l	90.16
HopO2a	98.6468	96.4826	91.5142	109.702	96.8882				HopO2a	98.6468		HopAA1m	6.933
HopO2b	92.5551	88.5503	96.56						HopO2b	92.5551		HopAA1n	100
HopO2d	100.679	109.73	91.6274						HopO2d	100.679		HopAA1o	76.677
HopO2e	86.2586	79.9027	92.6145						HopO2e	86.2586		HopAA1p	100
HopQ1a	104.224	89.2391	119.209						HopQ1a	104.224		HopAA1q	15.009
HopQ1b	96.5791	88.6608	104.498						HopQ1b	96.5791		HopAA1r	94.442
HopQ1d	99.2749	81.5342	117.016						HopQ1d	99.2749		HopAA1s	74.293
HopR1a	114.37	97.8316	130.908						HopR1a	114.37		HopAA1t	38.969
HopR1b	105.22	69.1686	141.271						HopR1b	105.22		HopAA1v	74.085
HopR1c	117.061	87.8151	146.308						HopR1c	117.061		HopAB1a	62.865
HopR1e	91.7561	67.4009	116.111						HopR1e	91.7561		HopAB1aa	89.996
HopR1f	129.505	116.366	142.643						HopR1f	129.505		HopAB1ab	82.604
HopR1g	129.437	107.829	151.045						HopR1g	129.437		HopAB1ac	96.584
HopR1h	83.4531	66.2826	100.624						HopR1h	83.4531		HopAB1af	100
HopS2b	102.76	103.819	101.701						HopS2b	102.76		HopAB1b	68.849
HopS2c	85.4637	65.7586	105.169						HopS2c	85.4637		HopAB1c	69.306
HopS2d	101.856	110.696	93.016						HopS2d	101.856		HopAB1d	100
HopS2e	105.224	94.4261	116.021						HopS2e	105.224		HopAB1e	98.042
HopS2f	100.246	110.363	90.1277						HopS2f	100.246		HopAB1g	90.474
HopT1a	100.228	77.7718	122.684						HopT1a	100.228		HopAB1i	100
HopT1b	106.864	88.2354	125.492						HopT1b	106.864		HopAB1j	65.935
HopT1c	102.683	100.872	104.495						HopT1c	102.683		HopAB1k	87.227
HopT1d	100.687	99.577	101.798						HopT1d	100.687		HopAB1l	87.651
HopT1e	102.594	100.497	104.692						HopT1e	102.594		HopAB1m	100
HopU1a	95.8452	92.3734	99.3171						HopU1a	95.8452		HopAB1n	100
HopV1a	101.889	100.869	102.909						HopV1a	101.889		HopAB1o	71.186
HopV1b	96.295	97.8065	94.7835						HopV1b	96.295		HopAB1p	100
HopV1d	122.697	135.667	109.727						HopV1d	122.697		HopAB1q	89.187
HopV1g	135.545	142.427	128.663						HopV1g	135.545		HopAB1r	100
HopV1i	94.386	99.8023	88.9698						HopV1i	94.386		HopAB1s	100
HopV1j	98.9017	98.6752	99.1281						HopV1j	98.9017		HopAB1u	97.782
HopV1k	142.967	64.567	221.367						HopV1k	142.967		HopAB1v	100
HopV1n	97.241	104.087	90.3946						HopV1n	97.241		HopAB1w	78.211
HopV1o	102.017	99.3711	104.663						HopV1o	102.017		HopAD1a	100
HopW1a	102.529	100.389	104.668						HopW1a	102.529		HopAD1b	100
HopW1b	98.4836	89.3204	110.133	96.2607	98.2203				HopW1b	98.4836		HopAF1a	85.529
HopW1c	90.6057	87.1331	94.0783						HopW1c	90.6057		HopAF1b	81.033
HopW1e	98.6752	107.371	89.9793						HopW1e	98.6752		HopAF1c	100
HopW1f	94.5699	110.789	78.3507						HopW1f	94.5699		HopAF1d	100
HopW1g	100.639	111.659	89.6189						HopW1g	100.639		HopAF1e	100
HopW1h	99.5379	114.361	84.7154						HopW1h	99.5379		HopAF1f	100
HopW1i	93.1189	89.5392	108.759	81.9372	92.2398				HopW1i	93.1189		HopAF1g	92.693
HopW1j	97.5316	75.0774	114.218	109.522	91.3084				HopW1j	97.5316		HopAF1h	96.363
HopW1l	81.79	108.695	54.8849						HopW1l	81.79		HopAF1i	81.713
HopW1m	101.022	97.093	102.159	112.507	92.3275				HopW1m	101.022		HopAF1j	78.689
HopW1n	93.4342	102.09	84.7788						HopW1n	93.4342		HopAF1k	100
HopW1p	101.243	103.053	99.4331						HopW1p	101.243		HopAF1l	100
HopW1s	87.2307	109.336	65.125						HopW1s	87.2307		HopAF1m	100
HopW1u	83.328	92.3771	74.2789						HopW1u	83.328		HopAF1n	100
HopX1b	101.909	102.035	101.784						HopX1b	101.909		HopAF1o	80.129
HopX1c	100.779	99.6375	101.92						HopX1c	100.779		HopAG1a	100
HopX1d	104.065	102.149	105.982						HopX1d	104.065		HopAG1b	100
HopX1e	106.842	104.197	109.486						HopX1e	106.842		HopAG1c	100
HopX1g	103.53	104.101	102.959						HopX1g	103.53		HopAG1d	100
HopX1i	105.911	100.871	110.951						HopX1i	105.911		HopAG1e	99.866
HopX1j	103.281	97.5805	108.981						HopX1j	103.281		HopAG1f	75.982
HopY1a	104.897	103.886	105.908						HopY1a	104.897		HopAG1g	100
HopY1b	104.831	95.3729	114.29						HopY1b	104.831		HopAG1h	100
HopY1c	101.639	101.714	101.563						HopY1c	101.639		HopAG1j	100
HopY1e	109.255	102.954	115.555						HopY1e	109.255		HopAG1l	75.755
HopY1f	84.6304	72.3579	96.9028						HopY1f	84.6304		HopAG1m	100
HopY1g	103.068	95.948	110.189						HopY1g	103.068		HopAG1n	100
HopY1h	107.989	97.0325	118.946						HopY1h	107.989		HopAG1p	84.045
HopZ1a	101.067	100.671	101.463						HopZ1a	101.067		HopAH1aa	91.596
HopZ1b	109.006	114.9	103.112						HopZ1b	109.006		HopAH1b	98.279
HopZ1d	109.734	113.315	106.154						HopZ1d	109.734		HopAH1c	100
HopZ1e	96.3178	92.4912	100.144						HopZ1e	96.3178		HopAH1e	100
HopZ1g	94.2767	85.669	102.884						HopZ1g	94.2767		HopAH1f	97.454
HopZ1h	99.0441	102.829	95.2595						HopZ1h	99.0441		HopAH1h	83.271
HopZ1i	102.555	111.068	94.0423						HopZ1i	102.555		HopAH1k	91.382
HopZ1j	100.384	110.919	89.8481						HopZ1j	100.384		HopAH1q	100
HopZ1m	87.5709	82.9023	92.2395						HopZ1m	87.5709		HopAH1t	85.458
HopZ2a	109.944	113.28	106.608						HopZ2a	109.944		HopAH1y	100
HopZ2b	101.651	106.992	96.3098						HopZ2b	101.651		HopAI1a	100
HopZ2c	102.223	104.842	99.6036						HopZ2c	102.223		HopAI1b	100
HopZ4a	98.0121	107.295	88.7293						HopZ4a	98.0121		HopAI1c	86.784
HopZ5a	99.3928	102.054	96.7319						HopZ5a	99.3928		HopAI1d	100
HopZ5b	102.081	103.035	101.128						HopZ5b	102.081		HopAI1e	100
												HopAI1f	100
												HopAI1g	99.982
												HopAI1h	91.977
												HopAI1i	100
												HopAI1j	93.843
												HopAI1k	78.214
												HopAI1l	82.567
												HopAI1m	72.522
												HopAI1n	98.586
												HopAI1o	72.004
												HopAL1a	78.03
												HopAL1b	100
												HopAM1a	70.259
												HopAM1b	100
												HopAM1d	100
												HopAQ1a	68.495
												HopAR1a	0
												HopAR1b	0
												HopAR1c	11.788
												HopAR1d	100
												HopAR1e	0
												HopAR1f	0
												HopAR1g	79.149
												HopAR1h	0
												HopAS1a	49.982
												HopAS1b	100
												HopAS1c	92.704
												HopAS1d	78.384
												HopAS1e	76.087
												HopAS1f	89.446
												HopAS1g	76.914
												HopAS1h	100
												HopAS1i	100
												HopAS1j	95.833
												HopAT1a	100
												HopAT1b	70.565
												HopAT1c	72.065
												HopAT1d	62.083
												HopAT1e	100
												HopAT1f	99.859
												HopAT1g	77.587
												HopAT1h	81.897
												HopAT1i	100
												HopAT1m	91.143
												HopAT1o	91.087
												HopAU1a	89.504
												HopAU1b	100
												HopAW1a	100
												HopAX1a	99.937
												HopAX1b	74.3
												HopAX1c	93.253
												HopAX1d	28.402
												HopAX1e	100
												HopAX1f	35.43
												HopAX1g	81.271
												HopAZ1a	100
												HopAZ1b	100
												HopAZ1c	100
												HopAZ1d	100
												HopAZ1e	100
												HopAZ1f	98.312
												HopAZ1g	100
												HopAZ1h	100
												HopAZ1i	37.97
												HopAZ1j	93.25
												HopAZ1k	100
												HopAZ1n	100
												HopAZ1p	100
												HopAZ1q	83.506
												HopAZ1s	34.435
												HopAZ1t	100
												HopBA1a	41.417
												HopBA1b	90.155
												HopBA1c	100
												HopBC1a	100
												HopBC1b	90.742
												HopBD1a	100
												HopBD1b	74.075
												HopBD1c	91.428
												HopBD1d	80.541
												HopBD1e	95.692
												HopBD1f	100
												HopBD1g	97.849
												HopBD1h	98.001
												HopBD1i	100
												HopBD1j	91.232
												HopBE1a	87.72
												HopBF1a	100
												HopBF1b	87.73
												HopBF1c	96.563
												HopBF1d	100
												HopBG1a	100
												HopBH1a	95.689
												HopBH1b	100
												HopBH1c	100
												HopBH1d	83.499
												HopBI1a	76.011
												HopBI1b	70.283
												HopBJ1a	2.879
												HopBJ1b	0
												HopBK1a	100
												HopBK1c	100
												HopBL1a	77.88
												HopBL1b	100
												HopBM1a	100
												HopBM1b	97.206
												HopBN1a	100
												HopBN1b	93.659
												HopBN1c	93.956
												HopBN1d	100
												HopBN1e	54.528
												HopBN1f	100
												HopBN1g	83.804
												HopBN1h	100
												HopBO1a	47.409
												HopBO1b	61.516
												HopBO1c	100
												HopBO1d	100
												HopBP1a	100
												HopBP1b	98.108
												HopBP1c	100
												HopBP1d	100
												HopBP1e	97.011
												HopBP1f	100
												HopBP1g	100
												HopBQ1a	88.146
												HopBR1a	100
												HopBS1a	100

## Sheet: Figure 3
Figure 3b				Figure 3c
Effector	Solanum arcanum			Effector	Solanum pimpinelifolium
	Disease score				Disease score
AvrB1a	102.228			AvrB1a	86.7668
AvrB1b	97.4732			AvrB1b	112.645
AvrB2a	113.411			AvrB2a	111.911
AvrB2b	111.568			AvrB2b	95.5801
AvrB2c	107.845			AvrB2c	89.2063
AvrB2e	80.4621			AvrB2e	105.004
AvrB2f	131.536			AvrB2f	115.611
AvrB2g	93.0087			AvrB2g	116.065
AvrE1a	86.5184			AvrE1a	89.7895
AvrE1aa	104.405			AvrE1aa	126.888
AvrE1b	110.102			AvrE1b	123.429
AvrE1c	128.901			AvrE1c	111.336
AvrE1e	113.703			AvrE1e	97.2437
AvrE1f	93.9129			AvrE1f	96.0822
AvrE1g	143.637			AvrE1g	159.338
AvrE1h	114.445			AvrE1h	160.645
AvrE1i	111.055			AvrE1i	125.285
AvrE1j	110.978			AvrE1j	96.4131
AvrE1k	111.291			AvrE1k	156.779
AvrE1l	123.619			AvrE1l	109.985
AvrE1m	110.569			AvrE1m	65.5771
AvrE1n	114.877			AvrE1n	69.5004
AvrE1o	109.694			AvrE1o	76.0245
AvrE1p	125.038			AvrE1p	91.927
AvrE1q	114.201			AvrE1q	91.0063
AvrE1s	118.03			AvrE1s	172.882
AvrE1x	88.4744			AvrE1x	68.4581
AvrE1y	88.2413			AvrE1y	75.0836
AvrE1z	109.679			AvrE1z	97.8409
AvrPto1b	98.7908			AvrPto1b	92.4968
AvrPto1c	88.4772			AvrPto1c	95.6145
AvrPto1d	154.155			AvrPto1d	105.357
AvrPto1e	117.542			AvrPto1e	94.5048
AvrPto1f	121.818			AvrPto1f	105.603
AvrPto1g	121.373			AvrPto1g	108.612
AvrPto1h	91.5227			AvrPto1h	93.3231
AvrPto1i	91.9564			AvrPto1i	97.0028
AvrPto1j	116.987			AvrPto1j	89.7692
AvrPto1k	128.664			AvrPto1k	81.0006
AvrPto1m	159.008			AvrPto1m	98.5624
AvrPto1n	92.8252			AvrPto1n	133.844
AvrRpm1a	91.4865			AvrRpm1a	61.8929
AvrRpm1d	95.6208			AvrRpm1d	70.6456
AvrRpm1e	99.8752			AvrRpm1e	85.0058
AvrRpm1f	85.7417			AvrRpm1f	92.0442
AvrRpm1g	116.551			AvrRpm1g	106.238
AvrRpm1h	94.7797			AvrRpm1h	101.648
AvrRpm1i	95.8409			AvrRpm1i	85.6363
AvrRpt2a	115.588			AvrRpt2a	96.5369
AvrRpt2b	105.027			AvrRpt2b	114.23
AvrRpt2c	96.2126			AvrRpt2c	110.344
HopA1a	128.569			HopA1a	106.058
HopA1b	92.47			HopA1b	119.365
HopA1c	96.0726			HopA1c	99.6234
HopA1d	120.731			HopA1d	98.9699
HopA1f	74.9377			HopA1f	114.275
HopA1g	55.938			HopA1g	108.162
HopA1i	87.8876			HopA1i	102.034
HopA1j	111.915			HopA1j	116.378
HopA1k	132.334			HopA1k	114.129
HopA1l	89.7029			HopA1l	87.5546
HopAA1a	102.471			HopAA1a	109.295
HopAA1b	104.216			HopAA1b	108.262
HopAA1c	57.4862			HopAA1c	134.96
HopAA1d	103.948			HopAA1d	89.6019
HopAA1e	73.4317			HopAA1e	138.885
HopAA1f	131.252			HopAA1f	138.45
HopAA1g	113.83			HopAA1g	134.126
HopAA1i	99.3624			HopAA1i	69.6256
HopAA1j	104.313			HopAA1j	74.1364
HopAA1k	128.738			HopAA1k	147.821
HopAA1l	108.18			HopAA1l	68.5342
HopAA1m	89.7017			HopAA1m	83.1993
HopAA1n	79.0806			HopAA1n	74.0986
HopAA1o	113.401			HopAA1o	126.222
HopAA1p	98.0083			HopAA1p	94.8635
HopAA1q	99.9109			HopAA1q	71.9026
HopAA1r	104.656			HopAA1r	92.4981
HopAA1s	159.046			HopAA1s	55.3642
HopAA1t	101.204			HopAA1t	92.0631
HopAA1v	49.327			HopAA1v	84.7218
HopAB1a	108.355			HopAB1a	106.738
HopAB1aa	16.5223			HopAB1aa	96.5545
HopAB1ab	-77.4262			HopAB1ab	22.556
HopAB1d	23.404			HopAB1d	72.5169
HopAB1e	93.5183			HopAB1e	108.244
HopAB1g	27.8591			HopAB1g	110.38
HopAB1i	85.3211			HopAB1i	102.645
HopAB1j	0			HopAB1j	-29.413
HopAB1k	59.0383			HopAB1k	105.28
HopAB1l	141.873			HopAB1l	84.3642
HopAB1n	0			HopAB1n	0
HopAB1o	81.2136			HopAB1o	107.577
HopAB1p	7.05246			HopAB1p	-87.8996
HopAB1q	-30.5832			HopAB1q	-4.46437
HopAB1r	23.9013			HopAB1r	27.315
HopAB1s	91.4482			HopAB1s	90.6128
HopAB1u	67.0592			HopAB1u	103.673
HopAB1v	-165.826			HopAB1v	77.3395
HopAB1w	75.2367			HopAB1w	84.2718
HopAD1a	121.491			HopAD1a	108.314
HopAF1a	108.711			HopAF1a	86.64
HopAF1b	93.7969			HopAF1b	134.77
HopAF1d	106.341			HopAF1d	147.544
HopAF1e	103.985			HopAF1e	137.783
HopAF1f	104.394			HopAF1f	96.6019
HopAF1g	74.9029			HopAF1g	96.4708
HopAF1h	74.8039			HopAF1h	70.3372
HopAF1i	82.5502			HopAF1i	99.9021
HopAF1j	106.217			HopAF1j	80.0994
HopAF1k	95.6526			HopAF1k	67.2361
HopAF1l	95.5997			HopAF1l	126.716
HopAF1n	70.6595			HopAF1n	123.645
HopAG1c	90.3714			HopAG1c	118.326
HopAG1d	81.5683			HopAG1d	139.219
HopAG1g	90.5705			HopAG1g	115.124
HopAG1l	88.1643			HopAG1l	122.605
HopAG1m	93.197			HopAG1m	120.861
HopAH1aa	57.4768			HopAH1aa	80.6771
HopAH1b	98.9755			HopAH1b	115.094
HopAH1c	100.609			HopAH1c	142.67
HopAH1e	88.6963			HopAH1e	141.396
HopAH1h	99.9604			HopAH1h	104.035
HopAH1k	94.5566			HopAH1k	107.079
HopAH1q	64.4449			HopAH1q	109.347
HopAI1a	56.2251			HopAI1a	102.089
HopAI1b	110.768			HopAI1b	107.606
HopAI1e	108.214			HopAI1e	73.9913
HopAI1g	136.211			HopAI1g	103.988
HopAI1i	62.1516			HopAI1i	108.07
HopAI1k	161.844			HopAI1k	100.413
HopAI1m	99.2906			HopAI1m	78.708
HopAI1o	80.5551			HopAI1o	63.5412
HopAM1a	82.2637			HopAM1a	99.6861
HopAM1b	92.9795			HopAM1b	89.5896
HopAM1d	105.799			HopAM1d	59.0147
HopAQ1a	108.003			HopAQ1a	91.2104
HopAR1a	87.1073			HopAR1a	103.81
HopAR1b	87.845			HopAR1b	97.9593
HopAR1c	83.3998			HopAR1c	95.488
HopAR1d	86.4286			HopAR1d	100.689
HopAR1e	76.9542			HopAR1e	127.865
HopAR1f	97.2141			HopAR1f	67.1817
HopAR1g	95.9112			HopAR1g	99.315
HopAR1h	93.6441			HopAR1h	138.799
HopAS1f	102.408			HopAS1f	99.0396
HopAT1a	110.499			HopAT1a	92.9417
HopAT1b	93.072			HopAT1b	156.717
HopAT1c	52.3297			HopAT1c	135.099
HopAT1d	105.693			HopAT1d	88.8046
HopAT1e	103.324			HopAT1e	83.9333
HopAT1h	77.8736			HopAT1h	94.7805
HopAU1a	114.415			HopAU1a	80.0454
HopAU1b	93.0957			HopAU1b	93.9495
HopAW1a	100.805			HopAW1a	113.529
HopAX1a	93.8482			HopAX1a	88.0331
HopAX1f	97.9001			HopAX1f	101.6
HopAZ1a	139.119			HopAZ1a	106.477
HopAZ1c	107.216			HopAZ1c	112.696
HopAZ1d	132.705			HopAZ1d	98.296
HopAZ1e	100.861			HopAZ1e	90.0062
HopAZ1h	131.579			HopAZ1h	105.092
HopAZ1i	114.33			HopAZ1i	96.704
HopAZ1n	71.9165			HopAZ1n	94.5817
HopAZ1p	73.4046			HopAZ1p	117.387
HopAZ1s	65.5355			HopAZ1s	87.1578
HopB1a	103.081			HopB1a	155.035
HopB1b	51.0729			HopB1b	120.98
HopB1c	76.2188			HopB1c	59.9804
HopB1d	97.4998			HopB1d	147.736
HopB1e	54.1228			HopB1e	81.1528
HopB2ab	103.76			HopB2ab	71.0954
HopB2e	89.1511			HopB2e	97.0754
HopB2m	80.2883			HopB2m	89.961
HopB2x	93.231			HopB2x	104.828
HopB4a	100.796			HopB4a	87.0044
HopBA1a	85.6596			HopBA1a	92.6179
HopBC1a	15.8029			HopBC1a	83.1488
HopBC1b	27.6168			HopBC1b	62.353
HopBD1a	86.0393			HopBD1a	123.976
HopBD1b	83.3782			HopBD1b	122.554
HopBD1c	102.801			HopBD1c	102.537
HopBD1d	81.5943			HopBD1d	119.347
HopBD1e	95.0058			HopBD1e	91.6789
HopBD1f	99.3397			HopBD1f	103.118
HopBD1g	68.0649			HopBD1g	109.571
HopBD1j	95.5909			HopBD1j	108.805
HopBF1a	29.9498			HopBF1a	-90.1821
HopBF1b	27.4761			HopBF1b	-3.14171
HopBF1c	28.6745			HopBF1c	-78.3092
HopBG1a	102.332			HopBG1a	92.9531
HopBH1a	105.719			HopBH1a	96.6388
HopBH1b	102.752			HopBH1b	96.9545
HopBH1d	55.375			HopBH1d	98.8269
HopBI1a	105.28			HopBI1a	91.9808
HopBI1b	142.048			HopBI1b	88.4487
HopBJ1a	-15.9677			HopBJ1a	-108.833
HopBJ1b	29.8943			HopBJ1b	-134.996
HopBL1a	84.9056			HopBL1a	148.107
HopBL1b	87.7621			HopBL1b	143.755
HopBM1a	106.365			HopBM1a	108.404
HopBM1b	91.4278			HopBM1b	100.102
HopBN1a	77.16			HopBN1a	185.85
HopBN1b	65.1103			HopBN1b	76.3736
HopBN1c	47.7409			HopBN1c	173.099
HopBN1d	67.2272			HopBN1d	63.52
HopBN1e	71.5123			HopBN1e	171.747
HopBN1f	51.4342			HopBN1f	146.063
HopBN1g	62.8366			HopBN1g	105.855
HopBN1h	57.1743			HopBN1h	106.454
HopBO1a	100.748			HopBO1a	75.7355
HopBO1b	100.035			HopBO1b	71.9373
HopBO1c	87.77			HopBO1c	96.205
HopBO1d	100.144			HopBO1d	51.0346
HopBP1a	84.3614			HopBP1a	114.726
HopBP1b	104.889			HopBP1b	103.718
HopBP1c	80.7576			HopBP1c	104.156
HopBP1e	50.4348			HopBP1e	117.265
HopBP1f	93.3574			HopBP1f	104.687
HopBP1g	97.6219			HopBP1g	96.016
HopBR1a	83.1237			HopBR1a	85.2952
HopC1a	90.9237			HopC1a	132.587
HopC1b	103.632			HopC1b	114.266
HopC1c	99.3793			HopC1c	113.125
HopC1d	88.7364			HopC1d	144.599
HopC1e	48.2252			HopC1e	134.853
HopD1a	98.971			HopD1a	77.8715
HopD1b	136.883			HopD1b	130.811
HopD1c	99.1393			HopD1c	96.2436
HopD1d	95.4214			HopD1d	97.7638
HopD1e	89.0049			HopD1e	99.2179
HopD1f	100.129			HopD1f	131.963
HopD1g	88.2299			HopD1g	90.5278
HopD1h	111.639			HopD1h	123.785
HopD1k	102.675			HopD1k	117.06
HopD2a	100.811			HopD2a	141.333
HopD2b	68.4984			HopD2b	128.194
HopD2c	98.0804			HopD2c	129.082
HopD2d	97.2726			HopD2d	144.99
HopD2e	97.5912			HopD2e	101.137
HopD2g	82.6411			HopD2g	86.6297
HopD2h	90.7446			HopD2h	87.077
HopE1a	89.1508			HopE1a	99.8041
HopE1c	94.7737			HopE1c	85.9365
HopF1a	95.077			HopF1a	114.138
HopF1b	106.334			HopF1b	101.85
HopF1c	94.2154			HopF1c	99.6794
HopF1d	96.5481			HopF1d	155.495
HopF1e	89.7636			HopF1e	94.8954
HopF1f	103.635			HopF1f	112.645
HopF1g	82.3153			HopF1g	105.525
HopF1h	75.5524			HopF1h	99.4527
HopF1i	105.911			HopF1i	104.999
HopF1j	106.605			HopF1j	86.2591
HopF1k	119.481			HopF1k	95.6282
HopF1l	55.4746			HopF1l	101.698
HopF1m	112.978			HopF1m	109.321
HopF1n	57.2923			HopF1n	89.6375
HopF1o	90.8281			HopF1o	102.339
HopF1p	101.86			HopF1p	109.227
HopF1q	96.1762			HopF1q	113.594
HopF1r	117.468			HopF1r	112.813
HopF1s	103.383			HopF1s	92.3203
HopF1t	66.188			HopF1t	95.4498
HopF1v	81.566			HopF1v	101.719
HopF3a	90.5927			HopF3a	99.9189
HopF3c	69.4638			HopF3c	103.052
HopF4a	93.6522			HopF4a	84.25
HopG1a	112.356			HopG1a	106.938
HopG1b	56.656			HopG1b	108.118
HopG1c	76.0399			HopG1c	78.3755
HopG1g	64.6608			HopG1g	95.5423
HopH1a	114.725			HopH1a	97.0839
HopH1c	107.022			HopH1c	106.323
HopH1d	100.72			HopH1d	95.0076
HopH1e	82.5679			HopH1e	97.0114
HopI1a	117.669			HopI1a	42.5713
HopI1b	123.384			HopI1b	48.8507
HopI1c	107.499			HopI1c	84.9822
HopI1d	125.358			HopI1d	147.725
HopI1e	84.7007			HopI1e	117.534
HopI1f	95.4019			HopI1f	102.228
HopI1g	97.6643			HopI1g	128.151
HopI1h	90.0758			HopI1h	93.4855
HopI1i	96.1158			HopI1i	67.0994
HopI1j	109.854			HopI1j	57.6861
HopI1k	129.833			HopI1k	71.7026
HopI1l	105.533			HopI1l	114.288
HopI1m	163.203			HopI1m	97.7772
HopI1n	92.2253			HopI1n	101.668
HopI1o	96.5006			HopI1o	123.671
HopI1p	145.208			HopI1p	85.428
HopI1s	147.984			HopI1s	59.608
HopK1a	93.3515			HopK1a	107.727
HopK1b	98.5962			HopK1b	100.755
HopK1c	63.45			HopK1c	72.7323
HopK1d	104.359			HopK1d	82.5264
HopK1e	113.225			HopK1e	105.329
HopL1a	84.6092			HopL1a	94.9147
HopM1ab	81.1846			HopM1ab	121.163
HopM1ad	85.396			HopM1ad	146.062
HopM1af	54.3228			HopM1af	103.632
HopM1b	162.53			HopM1b	96.4218
HopM1d	151.071			HopM1d	101.066
HopM1f	115.204			HopM1f	96.7858
HopM1g	105.382			HopM1g	93.3525
HopM1h	90.3971			HopM1h	100.396
HopM1j	133.645			HopM1j	111.411
HopM1n	122.274			HopM1n	91.4471
HopM1r	91.0005			HopM1r	93.0703
HopM1t	143.538			HopM1t	100.001
HopM1v	109.505			HopM1v	106.503
HopM1x	81.5851			HopM1x	103.201
HopM1y	111.843			HopM1y	100.788
HopN1a	100.298			HopN1a	123.083
HopN1b	105.638			HopN1b	126.696
HopO1a	89.2133			HopO1a	106.266
HopO1b	92.1757			HopO1b	115.557
HopO1c	113.077			HopO1c	102.286
HopO1d	92.2445			HopO1d	121.974
HopO1e	90.5883			HopO1e	116.89
HopO1f	80.3126			HopO1f	89.0548
HopO1g	78.6688			HopO1g	69.9279
HopO1h	95.6519			HopO1h	97.4521
HopO2a	73.0578			HopO2a	100.402
HopO2b	119.459			HopO2b	103.416
HopO2d	118.489			HopO2d	96.9753
HopO2e	127.492			HopO2e	98.2959
HopQ1a	68.1788			HopQ1a	99.9314
HopQ1b	57.2068			HopQ1b	99.8296
HopQ1d	112.037			HopQ1d	125.822
HopR1a	96.2051			HopR1a	116.144
HopR1b	91.099			HopR1b	106.449
HopR1c	97.8463			HopR1c	75.1183
HopR1e	121.365			HopR1e	104.931
HopR1f	77.0365			HopR1f	90.7891
HopR1g	84.6843			HopR1g	90.7727
HopR1h	83.3504			HopR1h	125.955
HopS2b	99.2251			HopS2b	84.5118
HopS2c	75.5239			HopS2c	114.369
HopS2d	129.372			HopS2d	115.853
HopS2e	113.567			HopS2e	109.652
HopS2f	110.362			HopS2f	126.343
HopT1a	107.308			HopT1a	80.1533
HopT1b	93.232			HopT1b	85.8564
HopT1c	111.283			HopT1c	119.531
HopT1d	107.775			HopT1d	107.494
HopT1e	125.095			HopT1e	106.302
HopU1a	87.0137			HopU1a	87.2035
HopV1a	126.043			HopV1a	119.435
HopV1b	139.25			HopV1b	93.4764
HopV1d	166.782			HopV1d	60.084
HopV1g	153.833			HopV1g	123.937
HopV1i	165.236			HopV1i	65.657
HopV1j	73.422			HopV1j	93.3213
HopV1k	146.992			HopV1k	115.92
HopV1n	113.871			HopV1n	112.563
HopV1o	69.3521			HopV1o	122.535
HopW1a	117.222			HopW1a	95.7932
HopW1b	102.497			HopW1b	92.815
HopW1c	51.0628			HopW1c	103.268
HopW1e	90.8573			HopW1e	94.3171
HopW1f	106.915			HopW1f	101.665
HopW1g	121.982			HopW1g	111.75
HopW1h	73.3894			HopW1h	117.8
HopW1i	124.725			HopW1i	94.3277
HopW1j	93.13			HopW1j	85.799
HopW1l	93.6321			HopW1l	70.3188
HopW1m	103.013			HopW1m	75.9094
HopW1n	69.838			HopW1n	117.508
HopW1p	112.346			HopW1p	113.071
HopW1s	105.679			HopW1s	149.524
HopW1u	112.798			HopW1u	127.849
HopX1b	96.3527			HopX1b	113.852
HopX1c	88.2639			HopX1c	113.969
HopX1d	97.296			HopX1d	110.498
HopX1e	93.2971			HopX1e	108.401
HopX1g	102.345			HopX1g	96.7851
HopX1i	91.1464			HopX1i	115.81
HopX1j	66.9141			HopX1j	98.2852
HopY1a	108.989			HopY1a	107.012
HopY1b	95.4441			HopY1b	128.722
HopY1c	69.882			HopY1c	87.3539
HopY1e	111.778			HopY1e	88.6217
HopY1f	99.6735			HopY1f	109.252
HopY1g	109.46			HopY1g	77.0891
HopY1h	106.565			HopY1h	98.0942
HopZ1a	94.5238			HopZ1a	80.1238
HopZ1b	101.553			HopZ1b	103.794
HopZ1d	85.4662			HopZ1d	115.149
HopZ1e	76.4552			HopZ1e	127.777
HopZ1g	93.2194			HopZ1g	55.0665
HopZ1h	116.905			HopZ1h	87.8715
HopZ1i	92.074			HopZ1i	86.7888
HopZ1j	96.6263			HopZ1j	108.62
HopZ1m	81.2211			HopZ1m	110.601
HopZ2a	92.8935			HopZ2a	99.3782
HopZ2b	101.337			HopZ2b	99.571
HopZ2c	93.3649			HopZ2c	82.2404
HopZ4a	103.673			HopZ4a	96.1148
HopZ5a	139.672			HopZ5a	130.49
HopZ5b	113.615			HopZ5b	93.7317

## Sheet: Figure 4
Figure 4
1=Disease ; 0=ETI
	HopAA1q	HopAB1n	HopBC1b	HopBF1a
BGV005895	1	0	0	1
BGV005912	0	0	0	0
BGV006148	1		0	1
BGV006225	0	0	0	0
BGV006229	1	0	0	1
BGV006230	1	0	1	1
BGV006231	1	1	0	1
BGV006232	1	0	1	0
BGV006234	1	0	1	1
BGV006235	1	0	1	1
BGV006753	0	0	1	1
BGV006768	1	0	1	1
BGV006777	0	0		0
BGV006779	0	0		0
BGV006792	1			1
BGV006806	1	1		1
BGV006825	1	0	1	1
BGV006828	1	1		0
BGV006852	1	0		1
BGV006859	1	0		0
BGV006865	1	1		0
BGV006867	0	0		1
BGV006881	0	0	1	1
BGV006896	0	0		0
BGV006899	1	1	1	1
BGV006906	1	1	1	1
BGV006907	1	0	1	1
BGV006910	0	0	1	0
BGV006927	1	1	1	1
BGV006931	1	1	1	1
BGV006934	1	0	1	1
BGV007023	1	1	1	0
BGV012639	0	0		0
PI129026	1		1	1
BGV008110	0	0	1	0
BGV008218	0	0	0	1
BGV008219	0	0	0	0
BGV008221	1	0	0	1
BGV008223	0	1	0	0
BGV008224	0			1
BGV008345	1	0	1
BGV008347	0	0	0	0
BGV008348	1	0	1	1
BGV008354	1	1	1	1
BGV012615	1	0	1	1
BGV012626	0	1	0	1
BGV012627	1	0	0	0
BGV013134	0	0	0	0
BGV013175	0	1
LA1712	1		1	0
PI406890	1		0	0
PI487625	0		1	0
BGV007894	1	0	1	1
BGV007895	1	0	0	0
BGV007900	1	1		0
BGV007901	1	1		1
BGV007902	1	1		1
BGV007909	0	0		1
BGV007910	0	0		0
BGV007911	1	0		1
BGV007918	0	1		0
BGV007920	1	0		0
BGV007921	1	1	1	0
BGV007927	1	0	0	0
BGV007931	1	1	1	1
BGV008051	1	1	1	1
BGV008058	0	1	1	1
BGV008061	0	1	1	0
BGV008070	0	1	1	0
BGV012614	0	0	0	1
BGV007981	1	1	1	1
BGV007989	1	1	1	1
BGV007990	0	0	1	0
BGV008041	1	1	1	1
BGV008042	1	1	1	1
BGV008077		0	1	1
BGV008095	0	1	1	0
BGV008096	0		1	0
BGV008098	0	0	0	0
BGV008100	0	1	1	0
BGV008106	1	1	1	0
BGV008189	0	1	1	0
BGV012625	0	0		0
BGV012640	1	0	0	1
BGV013161	0		0
BGV013945	0	1	0	0
BGV014508	0	1	0	1
BGV014515	0	1	0	0
BGV014516	0	1	0	0
BGV014518	0		0	0
BGV014519	0		0
BGV014522	1	0
BGV015726	1	1		1
BGV015730	0		1	0
BGV015734	0		1	1
LA2309	0		1	0
BGV007854	1	0	1	0
BGV007857	0	0	1	1
BGV007862	0	0	1	1
BGV007863	1	0	1	1
BGV007865	0	0	0	1
BGV007871	0	0	1	1
BGV007875	0	0	0	1
BGV007876	0	0	0	0
BGV007878	1	0
BGV006208	1		1	1
BGV007109	1	0	1	1
BGV007111	1	0	1	1
BGV007149	1	0		1
BGV007151	1	0	1	1
BGV007152	1	0	1	1
BGV007155	1	0	1	1
BGV007158	1	0	1	1
BGV007161	1		0	0
BGV007194	1	0	1	1
BGV007198	1			1
BGV007339	1	0	1	1
BGV007366	1	0	1	1
BGV006327	1	1	1	1
BGV006336	1	1	1	1
BGV006370	0	0	1	1
BGV006454	0	0	1	1
BGV006457	1	1	1	1
BGV015380	1	0
BGV015382	0	1	1	1
BGV016047	1			1

## Sheet: Figure 5
Figure 5
Name	Phylogroup	Total Elicitor	Total Truncated Elicitor	HopAB elicitor	HopAB elicitor truncated	HopAA elicitor	HopAA elicitor truncated	HopBC elicitor	HopBC elicitor truncated	HopBF elicitor	HopBF elicitor truncated	HopBJ elicitor	HopBJ elicitor truncated	HopAR elicitor	HopAR elicitor truncated
PatICMP4303	1	2	0	1	0	0	0	0	0	0	0	0	0	1	0
Pav631	1	1	0	1	0	0	0	0	0	0	0	0	0	0	0
PavICMP9749	1	1	0	1	0	0	0	0	0	0	0	0	0	0	0
Pma88_10	1	0	1	0	1	0	0	0	0	0	0	0	0	0	0
PdpICMP13052	1	2	0	1	0	1	0	0	0	0	0	0	0	0	0
PdpICMP5014	1	2	0	1	0	1	0	0	0	0	0	0	0	0	0
PdpICMP529	1	2	0	1	0	1	0	0	0	0	0	0	0	0	0
Pla3988	1	1	0	1	0	0	0	0	0	0	0	0	0	0	0
PmaH7608	1	1	0	1	0	0	0	0	0	0	0	0	0	0	0
PmaICMP11281	1	1	0	1	0	0	0	0	0	0	0	0	0	0	0
PmaICMP3935	1	1	0	1	0	0	0	0	0	0	0	0	0	0	0
PmaM6	1	1	0	1	0	0	0	0	0	0	0	0	0	0	0
PtoDC3000	1	1	0	1	0	0	0	0	0	0	0	0	0	0	0
PsaICMP18804	1	1	1	0	0	0	1	0	0	0	0	0	0	1	0
PsaICMP19096	1	1	1	0	0	0	1	0	0	0	0	0	0	1	0
PsyCC1416	1	1	0	0	0	1	0	0	0	0	0	0	0	0	0
PsyUSA007	1	1	0	0	0	1	0	0	0	0	0	0	0	0	0
Pap1089_5	1	0	0	0	0	0	0	0	0	0	0	0	0	0	0
PapICMP1657	1	0	0	0	0	0	0	0	0	0	0	0	0	0	0
PapICMP2814	1	0	0	0	0	0	0	0	0	0	0	0	0	0	0
PbbICMP13291	1	0	0	0	0	0	0	0	0	0	0	0	0	0	0
PbbICMP4116	1	0	0	0	0	0	0	0	0	0	0	0	0	0	0
PcdICMP9829	1	1	0	0	0	0	0	0	0	1	0	0	0	0	0
PmaICMP2744	1	0	0	0	0	0	0	0	0	0	0	0	0	0	0
PmaM4a	1	0	0	0	0	0	0	0	0	0	0	0	0	0	0
Pmp19322	1	1	0	0	0	0	0	0	0	0	0	0	0	1	0
PpdICMP8903	1	0	0	0	0	0	0	0	0	0	0	0	0	0	0
PpeICMP5786	1	1	0	0	0	0	0	0	0	0	0	0	0	1	0
PprICMP18417	1	1	0	0	0	1	0	0	0	0	0	0	0	0	0
PprICMP8670	1	1	0	0	0	1	0	0	0	0	0	0	0	0	0
PriICMP3883	1	1	0	0	0	1	0	0	0	0	0	0	0	0	0
Psa302091	1	1	0	0	0	0	0	0	0	0	0	0	0	1	0
PsaICMP18807	1	1	0	0	0	0	0	0	0	0	0	0	0	1	0
PsaICMP19070	1	1	0	0	0	0	0	0	0	0	0	0	0	1	0
PsaICMP19071	1	0	0	0	0	0	0	0	0	0	0	0	0	0	0
PsaICMP19073	1	0	0	0	0	0	0	0	0	0	0	0	0	0	0
PsaICMP19098	1	1	0	0	0	0	0	0	0	0	0	0	0	1	0
PsaICMP19099	1	1	0	0	0	0	0	0	0	0	0	0	0	1	0
PsaKW41	1	1	0	0	0	0	0	0	0	0	0	0	0	1	0
PsaNCPPB3871	1	1	0	0	0	0	0	0	0	0	0	0	0	1	0
PsaPA459	1	1	0	0	0	0	0	0	0	0	0	0	0	1	0
PsaShaanxi_M228	1	0	0	0	0	0	0	0	0	0	0	0	0	0	0
PsaShaanxi_M7	1	0	0	0	0	0	0	0	0	0	0	0	0	0	0
PspICMP16929	1	0	0	0	0	0	0	0	0	0	0	0	0	0	0
PsyCC1544	1	1	0	0	0	1	0	0	0	0	0	0	0	0	0
PsyCC1559	1	0	0	0	0	0	0	0	0	0	0	0	0	0	0
PsyCC1630	1	0	0	0	0	0	0	0	0	0	0	0	0	0	0
PtgICMP4092	1	0	0	0	0	0	0	0	0	0	0	0	0	0	0
PthICMP3923	1	1	0	0	0	1	0	0	0	0	0	0	0	0	0
Pto1108	1	0	0	0	0	0	0	0	0	0	0	0	0	0	0
PtoK40	1	0	0	0	0	0	0	0	0	0	0	0	0	0	0
PviICMP3963	1	1	0	0	0	0	0	0	0	0	0	0	0	1	0
Psy0536	2	2	0	1	0	0	0	0	0	0	0	0	0	1	0
Psy0537	2	2	0	1	0	0	0	0	0	0	0	0	0	1	0
Psy0541	2	2	0	1	0	0	0	0	0	0	0	0	0	1	0
Psy0543	2	1	0	1	0	0	0	0	0	0	0	0	0	0	0
Psy0547	2	2	0	1	0	0	0	0	0	0	0	0	0	1	0
Psy0550	2	1	0	1	0	0	0	0	0	0	0	0	0	0	0
Psy1212	2	1	0	1	0	0	0	0	0	0	0	0	0	0	0
PsyB728A	2	1	0	1	0	0	0	0	0	0	0	0	0	0	0
Pla1188_1	2	3	0	0	0	0	0	1	0	1	0	0	0	1	0
Ptt50252	2	1	1	0	0	0	0	1	0	0	1	0	0	0	0
PttICMP4388	2	2	0	0	0	0	0	1	0	1	0	0	0	0	0
PttICMP459	2	2	0	0	0	0	0	1	0	1	0	0	0	0	0
PafICMP4394	2	1	0	0	0	0	0	0	0	1	0	0	0	0	0
PafICMP5011	2	0	1	0	0	0	0	0	0	0	1	0	0	0	0
Pav013	2	1	0	0	0	0	0	0	0	1	0	0	0	0	0
Pav037	2	1	0	0	0	0	0	0	0	1	0	0	0	0	0
PlpICMP3947	2	0	1	0	0	0	0	0	0	0	1	0	0	0	0
PsfICMP4996	2	1	0	0	0	0	0	0	0	1	0	0	0	0	0
Psy0545	2	2	0	0	0	0	0	0	0	1	0	1	0	0	0
PsyCC1543	2	1	0	0	0	0	0	0	0	1	0	0	0	0	0
PsyFF5	2	1	0	0	0	0	0	0	0	1	0	0	0	0	0
PacICMP2802	2	0	1	0	0	0	0	0	1	0	0	0	0	0	0
PapICMP11947	2	0	1	0	0	0	0	0	1	0	0	0	0	0	0
Psy0542	2	1	1	0	0	0	0	0	1	0	0	0	0	1	0
Psy0549	2	0	1	0	0	0	0	0	1	0	0	0	0	0	0
Psy0551	2	0	1	0	0	0	0	0	1	0	0	0	0	0	0
Psy0552	2	1	0	0	0	0	0	1	0	0	0	0	0	0	0
PsyBRIP34876	2	1	0	0	0	0	0	1	0	0	0	0	0	0	0
PsyCC440	2	1	0	0	0	0	0	1	0	0	0	0	0	0	0
PsyCC457	2	1	0	0	0	0	0	1	0	0	0	0	0	0	0
PsyHS191	2	1	0	0	0	0	0	1	0	0	0	0	0	0	0
PsyICMP3023	2	1	0	0	0	0	0	1	0	0	0	0	0	0	0
PsyUB303	2	0	1	0	0	0	0	0	1	0	0	0	0	0	0
PacICMP9850	2	0	0	0	0	0	0	0	0	0	0	0	0	0	0
PacICMP9851	2	0	0	0	0	0	0	0	0	0	0	0	0	0	0
PafDSM5025	2	1	0	0	0	0	0	0	0	0	0	1	0	0	0
PafICMP1852	2	0	0	0	0	0	0	0	0	0	0	0	0	0	0
PcoICMP19117	2	0	0	0	0	0	0	0	0	0	0	0	0	0	0
PcrICMP17001	2	0	0	0	0	0	0	0	0	0	0	0	0	0	0
Pja301072	2	1	0	0	0	0	0	1	0	0	0	0	0	0	0
PpaLMG2367	2	0	0	0	0	0	0	0	0	0	0	0	0	0	0
Ppi1704B	2	0	0	0	0	0	0	0	0	0	0	0	0	0	0
Ppi895A	2	0	0	0	0	0	0	0	0	0	0	0	0	0	0
PpiH5E3	2	0	0	0	0	0	0	0	0	0	0	0	0	0	0
PpiH6E5	2	0	0	0	0	0	0	0	0	0	0	0	0	0	0
PpiICMP2788	2	0	0	0	0	0	0	0	0	0	0	0	0	0	0
PppICMP4048	2	0	0	0	0	0	0	0	0	0	0	0	0	0	0
PppICMP4050	2	0	0	0	0	0	0	0	0	0	0	0	0	0	0
PppICMP4986	2	0	0	0	0	0	0	0	0	0	0	0	0	0	0
PsA2	2	0	0	0	0	0	0	0	0	0	0	0	0	0	0
PsB48	2	1	0	0	0	0	0	0	0	0	0	0	0	1	0
PsCit7	2	0	0	0	0	0	0	0	0	0	0	0	0	0	0
PsoICMP16925	2	1	0	0	0	0	0	0	0	0	0	0	0	1	0
PsoICMP16926	2	1	0	0	0	0	0	0	0	0	0	0	0	1	0
Psy0538	2	0	0	0	0	0	0	0	0	0	0	0	0	0	0
Psy0540	2	0	0	0	0	0	0	0	0	0	0	0	0	0	0
Psy0548	2	0	0	0	0	0	0	0	0	0	0	0	0	0	0
Psy0554	2	1	0	0	0	0	0	0	0	0	0	1	0	0	0
Psy642	2	0	0	0	0	0	0	0	0	0	0	0	0	0	0
PsyBRIP39023	2	0	0	0	0	0	0	0	0	0	0	0	0	0	0
PsyCC1458	2	0	0	0	0	0	0	0	0	0	0	0	0	0	0
PsyCC94	2	1	0	0	0	0	0	0	0	0	0	0	0	1	0
PsyICMP4917	2	0	0	0	0	0	0	0	0	0	0	0	0	0	0
PsySM	2	1	0	0	0	0	0	0	0	0	0	1	0	0	0
PsyUSA011	2	0	0	0	0	0	0	0	0	0	0	0	0	0	0
PttG733	2	0	0	0	0	0	0	0	0	0	0	0	0	0	0
PttICMP11935	2	0	0	0	0	0	0	0	0	0	0	0	0	0	0
Pae0893_23	3	0	0	0	0	0	0	0	0	0	0	0	0	0	0
Pae2250	3	0	0	0	0	0	0	0	0	0	0	0	0	0	0
Pae3681	3	0	0	0	0	0	0	0	0	0	0	0	0	0	0
PaeICMP8947	3	0	0	0	0	0	0	0	0	0	0	0	0	0	0
PbrICMP13650	3	0	0	0	0	0	0	0	0	0	0	0	0	0	0
PbrICMP13684	3	0	0	0	0	0	0	0	0	0	0	0	0	0	0
PbrICMP13685	3	0	0	0	0	0	0	0	0	0	0	0	0	0	0
PccICMP5710	3	0	0	0	0	0	0	0	0	0	0	0	0	0	0
PceICMP13927	3	0	0	0	0	0	0	0	0	0	0	0	0	0	0
PceICMP17524	3	0	0	0	0	0	0	0	0	0	0	0	0	0	0
PceICMP17525	3	0	0	0	0	0	0	0	0	0	0	0	0	0	0
PcsICMP9419	3	0	0	0	0	0	0	0	0	0	0	0	0	0	0
PcsICMP9421	3	0	0	0	0	0	0	0	0	0	0	0	0	0	0
PcuICMP11894	3	0	0	0	0	0	0	0	0	0	0	0	0	0	0
PcuICMP11897	3	0	0	0	0	0	0	0	0	0	0	0	0	0	0
PcuICMP11899	3	0	0	0	0	0	0	0	0	0	0	0	0	0	0
PdaICMP9757	3	0	0	0	0	0	0	0	0	0	0	0	0	0	0
PdeICMP9150	3	0	0	0	0	0	0	0	0	0	0	0	0	0	0
PerICMP4316	3	0	0	0	0	0	0	0	0	0	0	0	0	0	0
PerICMP4455	3	0	0	0	0	0	0	0	0	0	0	0	0	0	0
PerICMP8636	3	0	0	0	0	0	0	0	0	0	0	0	0	0	0
PfiICMP7848	3	0	0	0	0	0	0	0	0	0	0	0	0	0	0
PfrICMP7712	3	0	0	0	0	0	0	0	0	0	0	0	0	0	0
PfrICMP9129	3	0	0	0	0	0	0	0	0	0	0	0	0	0	0
PfrICMP9132	3	0	0	0	0	0	0	0	0	0	0	0	0	0	0
PgyB076	3	0	0	0	0	0	0	0	0	0	0	0	0	0	0
PgyICMP10448	3	0	0	0	0	0	0	0	0	0	0	0	0	0	0
PgyICMP10453	3	0	0	0	0	0	0	0	0	0	0	0	0	0	0
PgyICMP2189	3	0	0	0	0	0	0	0	0	0	0	0	0	0	0
PgyICMP3482	3	0	0	0	0	0	0	0	0	0	0	0	0	0	0
PgyICMP4324	3	0	0	0	0	0	0	0	0	0	0	0	0	0	0
PgyICMP4332	3	0	0	0	0	0	0	0	0	0	0	0	0	0	0
PgyICMP4966	3	0	0	0	0	0	0	0	0	0	0	0	0	0	0
PgyICMP6373	3	0	0	0	0	0	0	0	0	0	0	0	0	0	0
PgyICMP807	3	0	0	0	0	0	0	0	0	0	0	0	0	0	0
PgyICMP867	3	0	0	0	0	0	0	0	0	0	0	0	0	0	0
PgyICMP9026	3	0	0	0	0	0	0	0	0	0	0	0	0	0	0
PgyICMP9589	3	0	0	0	0	0	0	0	0	0	0	0	0	0	0
PgyR4	3	0	0	0	0	0	0	0	0	0	0	0	0	0	0
PhiICMP9623	3	0	1	0	0	0	0	0	0	0	0	0	0	0	1
PhoICMP7840	3	0	0	0	0	0	0	0	0	0	0	0	0	0	0
PhoICMP7847	3	0	0	0	0	0	0	0	0	0	0	0	0	0	0
Pla107	3	1	0	0	0	0	0	0	0	0	0	0	0	1	0
PlaICMP1448	3	1	0	0	0	0	0	0	0	0	0	0	0	1	0
PlaICMP3507	3	1	0	0	0	0	0	0	0	0	0	0	0	1	0
PlaICMP826	3	1	0	0	0	0	0	0	0	0	0	0	0	1	0
PlaYM7902	3	1	0	0	0	0	0	0	0	0	0	0	0	1	0
PmaKN91	3	0	0	0	0	0	0	0	0	0	0	0	0	0	0
PmeICMP5711	3	1	0	0	0	0	0	0	0	0	0	0	0	1	0
PmeICMP6289	3	0	0	0	0	0	0	0	0	0	0	0	0	0	0
Pmo301020	3	0	0	0	0	0	0	0	0	0	0	0	0	0	0
PmoICMP4331	3	0	0	0	0	0	0	0	0	0	0	0	0	0	0
PmoICMP6941	3	0	0	0	0	0	0	0	0	0	0	0	0	0	0
PmpFTRS_U7	3	0	0	0	0	0	0	0	0	0	0	0	0	0	0
PmpICMP3897	3	0	0	0	0	0	0	0	0	0	0	0	0	0	0
PmpICMP4983	3	1	0	0	0	0	0	0	0	1	0	0	0	0	0
PmpICMP568	3	1	0	0	0	0	0	0	0	1	0	0	0	0	0
PmyAZ84488	3	0	0	0	0	0	0	0	0	0	0	0	0	0	0
PmyICMP11510	3	0	0	0	0	0	0	0	0	0	0	0	0	0	0
PmyICMP7118	3	0	0	0	0	0	0	0	0	0	0	0	0	0	0
PneICMP13781	3	0	0	0	0	0	0	0	0	0	0	0	0	0	0
PneICMP16943	3	0	0	0	0	0	0	0	0	0	0	0	0	0	0
PneICMP16944	3	0	0	0	0	0	0	0	0	0	0	0	0	0	0
PpeICMP3706	3	0	1	0	0	0	1	0	0	0	0	0	0	0	0
Pph1448A	3	0	0	0	0	0	0	0	0	0	0	0	0	0	0
PphICMP5059	3	0	0	0	0	0	0	0	0	0	0	0	0	0	0
PphK4	3	0	0	0	0	0	0	0	0	0	0	0	0	0	0
PreICMP16945	3	0	0	0	0	0	0	0	0	0	0	0	0	0	0
PreICMP16946	3	0	0	0	0	0	0	0	0	0	0	0	0	0	0
PrhICMP9756	3	0	0	0	0	0	0	0	0	0	0	0	0	0	0
PsaICMP19198	3	0	0	0	0	0	0	0	0	0	0	0	0	0	0
PsaICMP19589	3	0	0	0	0	0	0	0	0	0	0	0	0	0	0
PseHC_1	3	0	0	0	0	0	0	0	0	0	0	0	0	0	0
PseICMP3386	3	0	0	0	0	0	0	0	0	0	0	0	0	0	0
PseICMP4995	3	0	0	0	0	0	0	0	0	0	0	0	0	0	0
PseICMP763	3	0	0	0	0	0	0	0	0	0	0	0	0	0	0
Psv3335	3	0	0	0	0	0	0	0	0	0	0	0	0	0	0
PsvICMP13519	3	0	0	0	0	0	0	0	0	0	0	0	0	0	0
PsvICMP4352	3	0	0	0	0	0	0	0	0	0	0	0	0	0	0
Psy0440	3	1	0	0	0	0	0	0	0	0	0	0	0	1	0
Psy0467	3	1	0	0	0	0	0	0	0	0	0	0	0	1	0
Psy0506	3	0	0	0	0	0	0	0	0	0	0	0	0	0	0
Psy0508	3	0	0	0	0	0	0	0	0	0	0	0	0	0	0
Psy0510	3	0	0	0	0	0	0	0	0	0	0	0	0	0	0
Psy0520	3	0	0	0	0	0	0	0	0	0	0	0	0	0	0
Psy0521	3	0	0	0	0	0	0	0	0	0	0	0	0	0	0
Psy0530	3	0	0	0	0	0	0	0	0	0	0	0	0	0	0
PsyICMP4602	3	0	0	0	0	0	0	0	0	0	0	0	0	0	0
Pta11528	3	1	0	0	0	0	0	0	0	0	0	0	0	1	0
Pta6605	3	1	0	0	0	0	0	0	0	0	0	0	0	1	0
PtaICMP2835	3	1	0	0	0	0	0	0	0	0	0	0	0	1	0
PtaICMP4525	3	0	0	0	0	0	0	0	0	0	0	0	0	0	0
PumICMP3962	3	0	0	0	0	0	0	0	0	0	0	0	0	0	0
PumICMP5931	3	0	0	0	0	0	0	0	0	0	0	0	0	0	0
PvrICMP11296	3	0	0	0	0	0	0	0	0	0	0	0	0	0	0
ParICMP4451	4	1	0	0	0	0	0	0	0	1	0	0	0	0	0
ParICMP4457	4	1	0	0	0	0	0	0	0	1	0	0	0	0	0
ParICMP4460	4	1	0	0	0	0	0	0	0	1	0	0	0	0	0
Pcn3113	4	0	1	0	0	0	0	0	0	0	1	0	0	0	0
PcnICMP10052	4	1	0	0	0	0	0	0	0	1	0	0	0	0	0
PcnICMP4329	4	1	0	0	0	0	0	0	0	1	0	0	0	0	0
PgcICMP3649	4	0	1	0	0	0	0	0	0	0	1	0	0	0	0
PgcICMP4323	4	1	0	0	0	0	0	0	0	1	0	0	0	0	0
PgcICMP5019	4	0	1	0	0	0	0	0	0	0	1	0	0	0	0
PgcNCPPB2708	4	0	1	0	0	0	0	0	0	0	1	0	0	0	0
PorI_6	4	1	0	0	0	0	0	0	0	1	0	0	0	0	0
PorICMP9093	4	1	0	0	0	0	0	0	0	1	0	0	0	0	0
PpoICMP8961	4	0	1	0	0	0	0	0	0	0	1	0	0	0	0
PsfICMP4418	4	1	0	0	0	0	0	0	0	1	0	0	0	0	0
Psy0464	4	1	0	0	0	0	0	0	0	1	0	0	0	0	0
Psy0477	4	1	0	0	0	0	0	0	0	1	0	0	0	0	0
PsyCC1513	4	0	1	0	0	0	0	0	0	0	1	0	0	0	0
PsyCC1629	4	0	1	0	0	0	0	0	0	0	1	0	0	0	0
PtrICMP9151	4	1	0	0	0	0	0	0	0	1	0	0	0	0	0
PziICMP8921	4	1	0	0	0	0	0	0	0	1	0	0	0	0	0
PziICMP8941	4	1	0	0	0	0	0	0	0	1	0	0	0	0	0
PziICMP8944	4	1	0	0	0	0	0	0	0	1	0	0	0	0	0
PcnKN221	4	0	0	0	0	0	0	0	0	0	0	0	0	0	0
PorICMP9088	4	0	0	0	0	0	0	0	0	0	0	0	0	0	0
PalPSa1_3	5	0	2	0	1	0	0	0	0	0	0	0	0	0	1
PalICMP15200	5	3	0	2	0	0	0	0	0	1	0	0	0	0	0
PmaYM7930	5	2	0	1	0	0	0	0	0	0	0	0	0	1	0
PcbICMP2821	5	0	0	0	0	0	0	0	0	0	0	0	0	0	0
PcbICMP2823	5	0	0	0	0	0	0	0	0	0	0	0	0	0	0
PcdICMP12471	5	1	0	0	0	0	0	1	0	0	0	0	0	0	0
PpdICMP8902	5	2	0	0	0	0	0	0	0	1	0	0	0	1	0
PheICMP3263	6	0	1	0	1	0	0	0	0	0	0	0	0	0	0
PtgICMP4091	6	1	1	0	1	0	0	0	0	0	0	0	0	1	0
PheICMP3549	6	1	0	1	0	0	0	0	0	0	0	0	0	0	0
PheICMP4531	6	1	0	1	0	0	0	0	0	0	0	0	0	0	0
PcaICMP2855	6	0	0	0	0	0	0	0	0	0	0	0	0	0	0
PcaICMP7496	6	0	0	0	0	0	0	0	0	0	0	0	0	0	0
PprICMP3956	7	0	0	0	0	0	0	0	0	0	0	0	0	0	0
PriICMP3882	7	0	0	0	0	0	0	0	0	0	0	0	0	0	0
PvrICMP19473	7	0	0	0	0	0	0	0	0	0	0	0	0	0	0
PsyCC1417	9	1	0	0	0	1	0	0	0	0	0	0	0	0	0
PsyCC1524	9	1	0	0	0	1	0	0	0	0	0	0	0	0	0
PsyCC1466	10	2	0	0	0	0	0	0	0	1	0	1	0	0	0
PsyCC1557	10	2	0	0	0	0	0	0	0	1	0	1	0	0	0
PsyCC1583	10	1	0	0	0	0	0	0	0	1	0	0	0	0	0
Pc136	11	0	0	0	0	0	0	0	0	0	0	0	0	0	0
PchICMP1649	11	0	0	0	0	0	0	0	0	0	0	0	0	0	0
PchICMP3353	11	0	0	0	0	0	0	0	0	0	0	0	0	0	0
PchICMP6917	11	0	0	0	0	0	0	0	0	0	0	0	0	0	0
PcREF	11	0	0	0	0	0	0	0	0	0	0	0	0	0	0
Psy0473	11	0	0	0	0	0	0	0	0	0	0	0	0	0	0
Psy0481	11	0	0	0	0	0	0	0	0	0	0	0	0	0	0
PgyICMP2236	13	0	0	0	0	0	0	0	0	0	0	0	0	0	0
PsyUB246	13	0	0	0	0	0	0	0	0	0	0	0	0	0	0

## Sheet: Supplementary Figure 2
Supplementary Figure 2a
	Empty Vector	HopAB1n	HopBF1a
	7.38021	4.07918	4.07918
	7.38021	4.57978	4.25527
	7.5563	5.69897	4.66276
Experiment 1	7	6.64345	4.14613
	7.07918	5.57978	4.30103
	7.41497	5.38021	4
	7.38021	5.14613	5.07918
	8.64345	5.30103	5.53148
Experiment 2	7.20412	5.38021	4.66276
	7.44716	5.34242	4.47712
	7.62325	5.14613	5.25527
	8.47712	6.77815	5.30103
	6.14613	4.77815	3.90309
	7.73239	5.79239	4.76343
Experiment 3	7.77815	5.07918	5.77815
	6.44716	5.80618	4
	7.38021	4.34242	4.64345
	7.47712	4.20412	4.47712
Supplementary Figure 2b
	Empty Vector	HopAB1n	HopBC1b
	7.90309	5.90309	4.80618
	6.68124	4.5563	4.44716
	7.96379	5.68124	4.64345
Experiment 1	6.64345	5.5563	5.5563
	6.83251	3.64345	5.74819
	7.44716	4.68124	4.77815
	6.90309	5.30103	3.74819
	6.96379	6.07918	5.20412
Experiment 2	7.13354	4.88081	5.98227
	7.90309	5.15836	5.21484
	8.14613	5.09342	5.04922
	7.88081	5.21484	4.77815
	8.14613	5.38021	6.73239
	7.57978	6.44716	6.30103
Experiment 3	8.14613	5.53148	6.88081
	7.38021	5.14613	6.716
	7.47712	5.20412	5.74819
	7.60206	5.14613	5.20412

## Sheet: Supplementary Figure 9
Supplementary Figure 9a
Supplementary Figure 9b

## Sheet: Supplementary Figure 10
Supplementary Figure 10a
	Empty Vector	HopAB1n	HopAA1q	HopAA1qLRA_FEN
	8.04922	4.21484	3.98227	5.74819
	6.38021	3.68124	5.27416	6.01703
	6.60206	4.98227	3.83251	6.03342
Experiment 1	6.68124	3.83251	5.31806	5.94448
	5.68124	5	5.35025	6.716
	6.74819	3.716	4.09342	5.44716
	7.90309	5.90309	5.68124	6.44716
	6.68124	4.5563	5.74819	6.68124
Experiment 2	7.96379	5.68124	3.64345	6.74819
	6.64345	5.5563	4.77815	5.77815
	6.83251	3.64345	5.90309	6.64345
	7.44716	4.68124	5.90309	5.5563
	6.90309	5.30103	5.88081	7.15836
	6.96379	6.07918	6.26482	7.20412
Experiment 3	7.13354	4.88081	5.77815	7.09342
	7.90309	5.15836	5.14613	6.90309
	8.14613	5.09342	6.20412	7.27416
	7.88081	5.21484	6.24551	6.20412
Supplementary Figure 10b
	Empty Vector	HopAB1n	HopBF1a	HopBF1aD154A
	7.38021	4.07918	4.07918	7.5563
	7.38021	4.57978	4.25527	7.60206
	7.5563	5.69897	4.66276	7.64345
Experiment 1	7	6.64345	4.14613	7.14613
	7.07918	5.57978	4.30103	7.62325
	7.41497	5.38021	4	6.07918
	7.38021	5.14613	5.07918	7.34242
	8.64345	5.30103	5.53148	7.38021
Experiment 2	7.20412	5.38021	4.66276	7.14613
	7.44716	5.34242	4.47712	7.30103
	7.62325	5.14613	5.25527	7.60206
	8.47712	6.77815	5.30103	7.30103
	6.14613	4.77815	3.90309	8.25527
	7.73239	5.79239	4.76343	7.30103
Experiment 3	7.77815	5.07918	5.77815	8.20412
	6.44716	5.80618	4	6.38021
	7.38021	4.34242	4.64345	7.25527
	7.47712	4.20412	4.47712	6.47712
Supplementary Figure 10c
	Empty Vector	HopAB1n	HopAR1h	HopAR1hC98S
Experiment 1	7.68124	5.38021	4.92428	6.62325
	7.41497	5.25527	5.07918	7.14613
	7.73239	4.94448	4.94448	7.53148
	7.5563	4.53148	5.60206	6.30103
	7.716	5.25527	4.89209	6.80618
	6.94448	5.20412	5.20412	6.57978
Experiment 2	6.5563	5.38021	5.41497	7.57978
	6.20412	5.25527	4.8451	6.79239
	7.57978	5.14613	5.5563	6.60206
	6.07918	5.30103	4.53148	7.25527
	6.79239	5.5563	5.25527	6.88081
	7.25527	4.73239	5	6.25527
Experiment 3	8.01703	4.79239	5.0086	7.07918
	7	5.30103	4.94448	6.30103
	8.0569	5.81954	5.01703	6.44716
	6.14613	5	4.38021	7.25527
	6.96379	4.90309	4.97313	6.60206
	6	5.20412	4.85733	7.14613

## Sheet: Supplementary Figure 14
Supplementary Figure 14b
Treatment	Experiment	Replicate	Fresh weight (g)	Experiment	Replicate	Fresh weight (g)	Experiment	Replicate	Fresh weight (g)
10 mM MgSO4	1	1	3.9	2	1	4.6	3	1	3.5
		2	4.9		2	4.1		2	5.4
		3	4.4		3	6.7		3	3.1
		4	5.1		4	6.2		4	6.2
		5	2.7		5	4.9		5	2.8
		6	4.6		6	5.4		6	4.9
		7	5.4		7	5.3		7	4.8
		8	6.6		8	4.7		8	5.7
		9	5		9	3.4		9	4.3
		10	8.8		10	4.6		10	6.8
		11	3.2		11	5.1		11	3.9
					12	5.6
OD600=0.01	1	1	5.1	2	1	5.5	3	1	4.2
		2	3.4		2	5.5		2	3.5
		3	7.2		3	4.4		3	6.7
		4	7.2		4	3.1		4	5.5
		5	5.1		5	2.9		5	5.6
		6	4.2		6	6.3		6	3
		7	5.2		7	4.2		7	6.4
		8	3.3		8	4.5		8	4.8
		9	4.8		9	5.3		9	3.6
					10	4.5		10	6.5
					11	5.2		11	5
					12	3.9
OD600=0.033	1	1	3.3	2	1	2.5	3	1	3.7
		2	6.8		2	8		2	4.7
		3	4.2		3	5.3		3	5.2
		4	4.3		4	3		4	4.4
		5	4.2		5	4.1		5	4.1
		6	2.6		6	6.9		6	5.4
		7	6.6		7	5		7	5.2
		8	4.6		8	4.8		8	6.2
		9	6.1		9	6.5
		10	6		10	4.6
		11	2.2		11	4.2
		12	2.7		12	4.4
OD600=0.10	1	1	5.8	2	1	4.9	3	1	6
		2	5.6		2	5.4		2	6.2
		3	5.9		3	6.4		3	3.7
		4	5.8		4	3.4		4	6
		5	2.3		5	6		5	3.6
		6	4.4		6	3.5		6	4.9
		7	6		7	5.1		7	3
		8	6.5		8	4		8	3.2
		9	3.7		9	4.8
		10	3.4		10	4
		11	4.3		11	6.4
					12	3.5
OD600=0.33	1	1	4.8	2	1	5	3	1	3.4
		2	4.7		2	3		2	3.4
		3	6.2		3	6.8		3	4
		4	3.4		4	5.7		4	3.5
		5	4.9		5	4.8		5	3.9
		6	5		6	3.8		6	3.3
		7	4.8		7	5.2		7	4.8
		8	3.2		8	7.1		8	5.8
		9	2.5		9	4.7		9	6.2
		10	3.8		10	4.5		10	3.9
		11	9.2		11	4.8
					12	5.4
OD600=1.00	1	1	6.9	2	1	4.2	3	1	3.7
		2	3.6		2	5.8		2	4.2
		3	4.9		3	6.4		3	7.2
		4	4.5		4	4.4		4	2.6
		5	9.8		5	3.5		5	6
		6	3.7		6	4.9		6	3.5
		7	3.1		7	4.3		7	5.2
		8	4.4		8	7		8	3.9
		9	5.3		9	7.5		9	4.2
		10	5.7		10	4.5		10	3.3
		11	3.8		11	4.1		11	7
								12	3.4
Supplementary Figure 14c
Treatment	Experiment	Replicate	Dry weight (g)	Experiment	Replicate	Dry weight (g)	Experiment	Replicate	Dry weight (g)
10 mM MgSO4	1	1	0.4521	2	1	0.6371	3	1	0.4445
		2	0.7463		2	0.5076		2	0.6908
		3	0.6145		3	0.9421		3	0.3175
		4	0.5098		4	0.8514		4	0.7012
		5	0.3271		5	0.6919		5	0.2031
		6	0.562		6	0.7257		6	0.525
		7	0.7645		7	0.6152		7	0.6521
		8	0.9507		8	0.4936		8	0.7608
		9	0.6273		9	0.4956		9	0.6438
		10	1.2718		10	0.554		10	0.824
		11	0.362		11	0.5513		11	0.4617
					12	0.7026
OD600=0.01	1	1	0.6507	2	1	0.6108	3	1	0.556
		2	0.3468		2	0.6539		2	0.4065
		3	0.9176		3	0.5268		3	0.9102
		4	1.0078		4	0.4111		4	0.7445
		5	0.2812		5	0.3351		5	0.3945
		6	0.5162		6	0.8331		6	0.8756
		7	0.2789		7	0.5373		7	0.6668
		8	0.5705		8	0.5333		8	0.5392
		9	0.6919		9	0.6245		9	0.9526
		10	0.383		10	0.527		10	0.6594
		11	0.6995		11	0.4901
OD600=0.033	1	1	0.3886	2	1	1.085	3	1	0.493
		2	0.8443		2	0.6207		2	0.5014
		3	0.503		3	0.3797		3	0.7071
		4	0.505		4	0.7215		4	0.5805
		5	0.5004		5	0.5584		5	0.5066
		6	0.34		6	0.5105		6	0.7944
		7	0.8026		7	0.7248		7	0.7241
		8	0.6098		8	0.603		8	0.8332
		9	0.7505		9	0.6711
		10	0.7218		10	0.6344
		11	0.2405		11	0.2807
		12	0.2795		12	0.2092
OD600=0.10	1	1	0.6625	2	1	0.8805	3	1	0.8264
		2	0.6482		2	0.6867		2	0.9118
		3	0.5884		3	0.7349		3	0.4303
		4	0.5137		4	0.4175		4	0.8094
		5	0.4265		5	0.7806		5	0.4402
		6	0.6171		6	0.4253		6	0.7366
		7	0.4806		7	0.6942		7	0.3959
		8	0.2337		8	0.4488		8	0.4224
		9	0.5425		9	0.5478
					10	0.5207
					11	0.7829
					12	0.3898
OD600=0.33	1	1	0.5398	2	1	0.6562	3	1	0.5141
		2	0.5404		2	0.2937		2	0.4081
		3	0.8473		3	0.9309		3	0.4396
		4	0.4286		4	0.7456		4	0.4202
		5	0.679		5	0.629		5	0.4932
		6	0.7071		6	0.4508		6	0.3951
		7	0.6552		7	0.673		7	0.5244
		8	0.4456		8	0.9351		8	0.6872
		9	0.4084		9	0.5861		9	0.7162
		10	0.5565		10	0.4984		10	0.4566
		11	1.267		11	0.5889
					12	0.6563
OD600=1.00	1	1	0.9919	2	1	0.6211	3	1	0.4789
		2	0.4362		2	0.8237		2	0.559
		3	0.646		3	0.4727		3	0.9125
		4	0.611		4	0.3712		4	0.2415
		5	1.2105		5	0.5748		5	0.6968
		6	0.5034		6	0.526		6	0.4319
		7	0.4485		7	0.8969		7	0.6543
		8	0.5349		8	0.9913		8	0.3913
		9	0.5188		9	0.5785		9	0.5631
		10	0.7987		10	0.4457		10	0.3149
		11	0.4746		11	0.2139		11	0.9529
								12	0.4172
